# Supplementary material for: 2,2′-[4-Acetyl-1,3-phenyl­enebis(­oxy)]diacetic acid
Source: Acta Crystallogr Sect E Struct Rep Online. 2012 Nov 28;68(Pt 12):o3470. doi: 10.1107/S1600536812047897 (PMC3589043; doi:10.1107/S1600536812047897)
Supplement: Supplementary file 1 [file e-68-o3470-sup1.cif]

##############################################################################
#                                                                            #
# This CIF contains the data in a paper accepted for publication in          #
# Acta Crystallographica Section E. It conforms to the requirements of       #
# Notes for Authors for Acta Crystallographica Section E, and has been       #
# peer reviewed under the auspices of the IUCr Commission on Journals.       #
#                                                                            #
# Full details of the Crystallographic Information File format               #
# are given in the paper "The Crystallographic Information File (CIF):       #
# a New Standard Archive File for Crystallography" by S. R. Hall, F. H.      #
# Allen and I. D. Brown [Acta Cryst. (1991), A47, 655-685].                  #
#                                                                            #
# The current version of the core CIF dictionary is obtainable from          #
# ftp://ftp.iucr.org/pub/cif_core.dic.                                       #
#                                                                            #
# Software is freely available for graphical display of the structure(s)     #
# in this CIF. For information consult the CIF software page                 #
# http://www.iucr.org/resources/cif/software.                                #
#                                                                            #
# This file may be used for bona fide research purposes within the           #
# scientific community so long as proper attribution is given to the journal # 
# article from which it was obtained.                                        #
#                                                                            #
##############################################################################
data_I
_audit_creation_method     SHELXL-97
_chemical_name_systematic
;
2,2'-[4-Acetyl-1,3-phenylenebis(oxy)]diacetic acid
;
_chemical_name_common     ?
_chemical_formula_moiety     'C12 H12 O7'
_chemical_formula_sum     'C12 H12 O7'
_chemical_formula_iupac     'C12 H12 O7'
_chemical_formula_weight     268.22
_chemical_melting_point     ?
_symmetry_cell_setting     triclinic
_symmetry_space_group_name_H-M     'P -1'
_symmetry_space_group_name_Hall     '-P 1'
loop_
    _symmetry_equiv_pos_as_xyz
    'x, y, z'
    '-x, -y, -z'
_cell_length_a     5.1351(6)
_cell_length_b     7.8346(9)
_cell_length_c     15.6157(18)
_cell_angle_alpha     86.217(2)
_cell_angle_beta     81.3210(10)
_cell_angle_gamma     72.101(2)
_cell_volume     590.86(12)
_cell_formula_units_Z     2
_cell_measurement_reflns_used     3359
_cell_measurement_theta_min     2.64
_cell_measurement_theta_max     31.81
_cell_measurement_temperature     298(2)
_exptl_crystal_description     block
_exptl_crystal_colour     colourless
_exptl_crystal_size_max     0.12
_exptl_crystal_size_mid     0.10
_exptl_crystal_size_min     0.10
_exptl_crystal_density_diffrn     1.508
_exptl_crystal_density_meas     ?
_exptl_crystal_density_method     'not measured'
_exptl_crystal_F_000     280
_exptl_absorpt_coefficient_mu     0.126
_exptl_absorpt_correction_type     multi-scan
_exptl_absorpt_process_details     '(SADABS; Sheldrick, 2003)'
_exptl_absorpt_correction_T_min     0.9845
_exptl_absorpt_correction_T_max     0.9871
_exptl_special_details
;
;
_diffrn_ambient_temperature     298(2)
_diffrn_radiation_type     MoK\a
_diffrn_radiation_wavelength     0.71073
_diffrn_radiation_source     'fine-focus sealed tube'
_diffrn_radiation_monochromator     graphite
_diffrn_measurement_device_type     'Bruker APEXII CCD'
_diffrn_measurement_method     '\f and \w scans'
_diffrn_detector_area_resol_mean     ?
_diffrn_reflns_number     3902
_diffrn_reflns_av_R_equivalents     0.0156
_diffrn_reflns_av_sigmaI/netI     0.0232
_diffrn_reflns_theta_min     1.32
_diffrn_reflns_theta_max     25.01
_diffrn_reflns_theta_full     25.01
_diffrn_measured_fraction_theta_max     0.982
_diffrn_measured_fraction_theta_full     0.982
_diffrn_reflns_limit_h_min     -6
_diffrn_reflns_limit_h_max     6
_diffrn_reflns_limit_k_min     -9
_diffrn_reflns_limit_k_max     9
_diffrn_reflns_limit_l_min     -18
_diffrn_reflns_limit_l_max     18
_refine_special_details
;
Refinement of <i>F</i>^2^ against ALL reflections. The weighted <i>R</i>-factor
<i>wR</i> and goodness of fit <i>S</i> are based on <i>F</i>^2^, conventional
<i>R</i>-factors <i>R</i> are based on <i>F</i>, with <i>F</i> set to zero for
negative <i>F</i>^2^. The threshold expression of <i>F</i>^2^ >
\s(<i>F</i>^2^) is used only for calculating <i>R</i>-factors(gt) <i>etc</i>.
and is not relevant to the choice of reflections for refinement.
<i>R</i>-factors based on <i>F</i>^2^ are statistically about twice as large
as those based on <i>F</i>, and <i>R</i>- factors based on ALL data will be
even larger.
;
_reflns_number_total     2049
_reflns_number_gt     1860
_reflns_threshold_expression     I>2sigma(I)
_refine_ls_structure_factor_coef     Fsqd
_refine_ls_matrix_type     full
_refine_ls_R_factor_all     0.0392
_refine_ls_R_factor_gt     0.0362
_refine_ls_wR_factor_gt     0.1155
_refine_ls_wR_factor_ref     0.1199
_refine_ls_goodness_of_fit_ref     1.048
_refine_ls_restrained_S_all     1.048
_refine_ls_number_reflns     2049
_refine_ls_number_parameters     176
_refine_ls_number_restraints     0
_refine_ls_hydrogen_treatment     constr
_refine_ls_weighting_scheme     calc
_refine_ls_weighting_details
         'calc w=1/[\s^2^(Fo^2^)+(0.0795P)^2^+0.1078P] where P=(Fo^2^+2Fc^2^)/3'
_atom_sites_solution_hydrogens     geom
_atom_sites_solution_primary     direct
_atom_sites_solution_secondary     difmap
_refine_ls_shift/su_max     0.000
_refine_ls_shift/su_mean     0.000
_refine_diff_density_max     0.239
_refine_diff_density_min     -0.231
_refine_ls_extinction_method     'SHELXL97 (Sheldrick, 2008)'
_refine_ls_extinction_coef     0.036(8)
_refine_ls_extinction_expression
                                  'Fc^*^=kFc[1+0.001xFc^2^\l^3^/sin(2\q)]^-1/4^'
loop_
    _atom_type_symbol
    _atom_type_description
    _atom_type_scat_dispersion_real
    _atom_type_scat_dispersion_imag
    _atom_type_scat_source
    'C' 'C' 0.0033 0.0016
                         'International Tables Vol C Tables 4.2.6.8 and 6.1.1.4'
    'H' 'H' 0.0000 0.0000
                         'International Tables Vol C Tables 4.2.6.8 and 6.1.1.4'
    'O' 'O' 0.0106 0.0060
                         'International Tables Vol C Tables 4.2.6.8 and 6.1.1.4'
_computing_data_collection     'APEX2 (Bruker, 2004)'
_computing_cell_refinement     'SAINT (Bruker, 2004'
_computing_data_reduction     'SAINT (Bruker, 2004)'
_computing_structure_solution     'SHELXS97 (Sheldrick, 2008)'
_computing_structure_refinement     'SHELXL97 (Sheldrick, 2008)'
_computing_molecular_graphics     'SHELXTL (Sheldrick, 2008)'
_computing_publication_material
                             'SHELXTL (Sheldrick, 2008) and PLATON (Spek, 2009)'
loop_
    _atom_site_type_symbol
    _atom_site_label
    _atom_site_fract_x
    _atom_site_fract_y
    _atom_site_fract_z
    _atom_site_U_iso_or_equiv
    _atom_site_adp_type
    _atom_site_calc_flag
    _atom_site_refinement_flags
    _atom_site_occupancy
    _atom_site_symmetry_multiplicity
    _atom_site_disorder_assembly
    _atom_site_disorder_group
    C C1 0.9386(3) 0.64900(17) 0.22991(8) 0.0282(3) Uani d . 1 1 . .
    C C2 0.6877(3) 0.75023(17) 0.27294(9) 0.0291(3) Uani d . 1 1 . .
    H H2 0.6254 0.8735 0.2630 0.035 Uiso calc R 1 1 . .
    C C3 0.5297(3) 0.66705(18) 0.33088(9) 0.0290(3) Uani d . 1 1 . .
    C C4 0.6221(3) 0.48246(18) 0.34697(9) 0.0332(3) Uani d . 1 1 . .
    H H4 0.5166 0.4266 0.3858 0.040 Uiso calc R 1 1 . .
    C C5 0.8736(3) 0.38464(17) 0.30388(9) 0.0329(3) Uani d . 1 1 . .
    H H5 0.9361 0.2618 0.3152 0.040 Uiso calc R 1 1 . .
    C C6 1.0383(3) 0.46109(17) 0.24430(9) 0.0299(3) Uani d . 1 1 . .
    C C7 1.0249(3) 0.90973(18) 0.15901(10) 0.0349(3) Uani d . 1 1 . .
    H H7A 1.0211 0.9696 0.2118 0.042 Uiso calc R 1 1 . .
    H H7B 0.8424 0.9519 0.1412 0.042 Uiso calc R 1 1 . .
    C C8 1.2360(3) 0.94824(18) 0.08886(9) 0.0329(3) Uani d . 1 1 . .
    C C9 0.1228(3) 0.70250(18) 0.43152(9) 0.0323(3) Uani d . 1 1 . .
    H H9A 0.2214 0.6572 0.4806 0.039 Uiso calc R 1 1 . .
    H H9B 0.0869 0.6029 0.4068 0.039 Uiso calc R 1 1 . .
    C C10 -0.1449(3) 0.84177(18) 0.46089(9) 0.0321(3) Uani d . 1 1 . .
    C C11 1.3024(3) 0.33765(19) 0.20074(10) 0.0363(3) Uani d . 1 1 . .
    C C12 1.4694(4) 0.3989(2) 0.12491(12) 0.0524(5) Uani d . 1 1 . .
    H H12A 1.6153 0.2977 0.1007 0.079 Uiso calc R 1 1 . .
    H H12B 1.5473 0.4845 0.1436 0.079 Uiso calc R 1 1 . .
    H H12C 1.3527 0.4537 0.0818 0.079 Uiso calc R 1 1 . .
    O O1 1.1504(2) 1.10815(14) 0.05426(8) 0.0472(3) Uani d . 1 1 . .
    H H1 1.2707 1.1235 0.0164 0.071 Uiso calc R 1 1 . .
    O O2 1.4614(2) 0.84065(14) 0.06836(7) 0.0463(3) Uani d . 1 1 . .
    O O3 1.1036(2) 0.72247(13) 0.17277(7) 0.0406(3) Uani d . 1 1 . .
    O O4 0.28549(19) 0.77925(13) 0.36867(7) 0.0369(3) Uani d . 1 1 . .
    O O5 -0.2075(2) 0.99593(13) 0.43053(7) 0.0421(3) Uani d . 1 1 . .
    O O6 -0.2994(2) 0.78060(14) 0.51955(8) 0.0487(3) Uani d . 1 1 . .
    H H6 -0.4400 0.8616 0.5357 0.073 Uiso calc R 1 1 . .
    O O7 1.3789(3) 0.18327(14) 0.22649(9) 0.0579(4) Uani d . 1 1 . .
loop_
    _atom_site_aniso_label
    _atom_site_aniso_U_11
    _atom_site_aniso_U_22
    _atom_site_aniso_U_33
    _atom_site_aniso_U_12
    _atom_site_aniso_U_13
    _atom_site_aniso_U_23
    C1 0.0251(6) 0.0269(6) 0.0304(6) -0.0088(5) 0.0037(5) 0.0021(5)
    C2 0.0258(7) 0.0232(6) 0.0344(7) -0.0059(5) 0.0025(5) 0.0039(5)
    C3 0.0231(6) 0.0288(7) 0.0317(7) -0.0059(5) 0.0019(5) 0.0009(5)
    C4 0.0300(7) 0.0300(7) 0.0372(7) -0.0111(5) 0.0041(6) 0.0061(5)
    C5 0.0315(7) 0.0233(6) 0.0408(8) -0.0071(5) 0.0005(6) 0.0034(5)
    C6 0.0279(7) 0.0247(7) 0.0344(7) -0.0065(6) 0.0003(5) -0.0003(5)
    C7 0.0299(7) 0.0264(7) 0.0420(8) -0.0064(5) 0.0089(6) 0.0039(6)
    C8 0.0306(7) 0.0283(7) 0.0375(7) -0.0101(6) 0.0031(6) 0.0028(5)
    C9 0.0266(7) 0.0322(7) 0.0342(7) -0.0087(6) 0.0057(5) 0.0036(6)
    C10 0.0292(7) 0.0322(7) 0.0328(7) -0.0105(6) 0.0051(5) -0.0010(5)
    C11 0.0314(7) 0.0283(7) 0.0448(8) -0.0061(6) 0.0033(6) -0.0045(6)
    C12 0.0432(9) 0.0373(8) 0.0602(10) -0.0011(7) 0.0226(8) -0.0061(7)
    O1 0.0391(6) 0.0365(6) 0.0568(7) -0.0098(5) 0.0118(5) 0.0142(5)
    O2 0.0342(6) 0.0394(6) 0.0540(7) -0.0066(5) 0.0142(5) 0.0094(5)
    O3 0.0337(6) 0.0259(5) 0.0518(6) -0.0064(4) 0.0185(4) 0.0047(4)
    O4 0.0270(5) 0.0298(5) 0.0446(6) -0.0047(4) 0.0126(4) 0.0052(4)
    O5 0.0344(6) 0.0333(6) 0.0508(6) -0.0076(4) 0.0102(5) 0.0047(4)
    O6 0.0371(6) 0.0384(6) 0.0574(7) -0.0071(5) 0.0228(5) 0.0052(5)
    O7 0.0491(7) 0.0285(6) 0.0774(9) 0.0037(5) 0.0135(6) 0.0050(5)
_geom_special_details
;
All e.s.d.'s (except the e.s.d. in the dihedral angle between two l.s. planes)
are estimated using the full covariance matrix. The cell e.s.d.'s are taken
into account individually in the estimation of e.s.d.'s in distances, angles
and torsion angles; correlations between e.s.d.'s in cell parameters are only
used when they are defined by crystal symmetry. An approximate (isotropic)
treatment of cell e.s.d.'s is used for estimating e.s.d.'s involving l.s.
planes.
;
loop_
    _geom_bond_atom_site_label_1
    _geom_bond_atom_site_label_2
    _geom_bond_site_symmetry_2
    _geom_bond_distance
    _geom_bond_publ_flag
    C1 O3 . 1.3596(16) ?
    C1 C2 . 1.3862(19) ?
    C1 C6 . 1.4170(18) ?
    C2 C3 . 1.3884(18) ?
    C2 H2 . 0.9300 ?
    C3 O4 . 1.3642(17) ?
    C3 C4 . 1.3949(19) ?
    C4 C5 . 1.381(2) ?
    C4 H4 . 0.9300 ?
    C5 C6 . 1.3927(19) ?
    C5 H5 . 0.9300 ?
    C6 C11 . 1.4966(19) ?
    C7 O3 . 1.4079(16) ?
    C7 C8 . 1.5050(18) ?
    C7 H7A . 0.9700 ?
    C7 H7B . 0.9700 ?
    C8 O2 . 1.2154(18) ?
    C8 O1 . 1.3033(17) ?
    C9 O4 . 1.4166(15) ?
    C9 C10 . 1.4979(19) ?
    C9 H9A . 0.9700 ?
    C9 H9B . 0.9700 ?
    C10 O5 . 1.2323(17) ?
    C10 O6 . 1.2863(17) ?
    C11 O7 . 1.2126(18) ?
    C11 C12 . 1.496(2) ?
    C12 H12A . 0.9600 ?
    C12 H12B . 0.9600 ?
    C12 H12C . 0.9600 ?
    O1 H1 . 0.8200 ?
    O6 H6 . 0.8200 ?
loop_
    _geom_angle_atom_site_label_1
    _geom_angle_atom_site_label_2
    _geom_angle_atom_site_label_3
    _geom_angle_site_symmetry_1
    _geom_angle_site_symmetry_3
    _geom_angle
    _geom_angle_publ_flag
    O3 C1 C2 . . 122.68(11) ?
    O3 C1 C6 . . 116.25(11) ?
    C2 C1 C6 . . 121.06(12) ?
    C1 C2 C3 . . 119.83(11) ?
    C1 C2 H2 . . 120.1 ?
    C3 C2 H2 . . 120.1 ?
    O4 C3 C2 . . 114.79(11) ?
    O4 C3 C4 . . 124.56(12) ?
    C2 C3 C4 . . 120.65(12) ?
    C5 C4 C3 . . 118.49(12) ?
    C5 C4 H4 . . 120.8 ?
    C3 C4 H4 . . 120.8 ?
    C4 C5 C6 . . 123.14(12) ?
    C4 C5 H5 . . 118.4 ?
    C6 C5 H5 . . 118.4 ?
    C5 C6 C1 . . 116.82(12) ?
    C5 C6 C11 . . 117.25(11) ?
    C1 C6 C11 . . 125.93(12) ?
    O3 C7 C8 . . 106.80(11) ?
    O3 C7 H7A . . 110.4 ?
    C8 C7 H7A . . 110.4 ?
    O3 C7 H7B . . 110.4 ?
    C8 C7 H7B . . 110.4 ?
    H7A C7 H7B . . 108.6 ?
    O2 C8 O1 . . 124.70(13) ?
    O2 C8 C7 . . 122.72(12) ?
    O1 C8 C7 . . 112.58(12) ?
    O4 C9 C10 . . 109.47(11) ?
    O4 C9 H9A . . 109.8 ?
    C10 C9 H9A . . 109.8 ?
    O4 C9 H9B . . 109.8 ?
    C10 C9 H9B . . 109.8 ?
    H9A C9 H9B . . 108.2 ?
    O5 C10 O6 . . 124.81(13) ?
    O5 C10 C9 . . 122.91(12) ?
    O6 C10 C9 . . 112.28(11) ?
    O7 C11 C12 . . 119.44(13) ?
    O7 C11 C6 . . 118.94(13) ?
    C12 C11 C6 . . 121.60(12) ?
    C11 C12 H12A . . 109.5 ?
    C11 C12 H12B . . 109.5 ?
    H12A C12 H12B . . 109.5 ?
    C11 C12 H12C . . 109.5 ?
    H12A C12 H12C . . 109.5 ?
    H12B C12 H12C . . 109.5 ?
    C8 O1 H1 . . 109.5 ?
    C1 O3 C7 . . 119.30(10) ?
    C3 O4 C9 . . 117.02(10) ?
    C10 O6 H6 . . 109.5 ?
loop_
    _geom_torsion_atom_site_label_1
    _geom_torsion_atom_site_label_2
    _geom_torsion_atom_site_label_3
    _geom_torsion_atom_site_label_4
    _geom_torsion_site_symmetry_1
    _geom_torsion_site_symmetry_2
    _geom_torsion_site_symmetry_3
    _geom_torsion_site_symmetry_4
    _geom_torsion
    _geom_torsion_publ_flag
    O3 C1 C2 C3 . . . . -179.66(12) ?
    C6 C1 C2 C3 . . . . -0.3(2) ?
    C1 C2 C3 O4 . . . . -179.26(11) ?
    C1 C2 C3 C4 . . . . 0.6(2) ?
    O4 C3 C4 C5 . . . . 179.78(12) ?
    C2 C3 C4 C5 . . . . -0.1(2) ?
    C3 C4 C5 C6 . . . . -0.8(2) ?
    C4 C5 C6 C1 . . . . 1.1(2) ?
    C4 C5 C6 C11 . . . . -178.34(13) ?
    O3 C1 C6 C5 . . . . 178.87(12) ?
    C2 C1 C6 C5 . . . . -0.52(19) ?
    O3 C1 C6 C11 . . . . -1.8(2) ?
    C2 C1 C6 C11 . . . . 178.85(12) ?
    O3 C7 C8 O2 . . . . -17.6(2) ?
    O3 C7 C8 O1 . . . . 163.06(12) ?
    O4 C9 C10 O5 . . . . 2.36(19) ?
    O4 C9 C10 O6 . . . . -178.61(11) ?
    C5 C6 C11 O7 . . . . -9.3(2) ?
    C1 C6 C11 O7 . . . . 171.32(14) ?
    C5 C6 C11 C12 . . . . 168.98(14) ?
    C1 C6 C11 C12 . . . . -10.4(2) ?
    C2 C1 O3 C7 . . . . 2.9(2) ?
    C6 C1 O3 C7 . . . . -176.45(12) ?
    C8 C7 O3 C1 . . . . -176.25(11) ?
    C2 C3 O4 C9 . . . . -176.96(11) ?
    C4 C3 O4 C9 . . . . 3.1(2) ?
    C10 C9 O4 C3 . . . . -175.88(11) ?
loop_
    _geom_hbond_atom_site_label_D
    _geom_hbond_atom_site_label_H
    _geom_hbond_atom_site_label_A
    _geom_hbond_site_symmetry_A
    _geom_hbond_distance_DH
    _geom_hbond_distance_HA
    _geom_hbond_distance_DA
    _geom_hbond_angle_DHA
    O1 H1 O2 2_875 0.82 1.83 2.6530(14) 180
    O6 H6 O5 2_476 0.82 1.83 2.6352(15) 167
    C2 H2 O7 1_465 0.93 2.44 3.3566(17) 168
    C4 H4 O6 2_566 0.93 2.52 3.4392(19) 169
_iucr_refine_instructions_details
;
TITL mo_120611b_0m in P-1
CELL 0.71073 5.1351 7.8346 15.6157 86.217 81.321 72.101
ZERR 2.00 0.0006 0.0009 0.0018 0.002 0.002 0.002
LATT 1
SFAC C  H  O
UNIT 24 24 14
OMIT  -3.00  50.02
L.S. 4
EXTI  0.03621
ACTA
BOND $H
FMAP 2
PLAN 10
SIZE 0.12 0.10 0.10
CONF
HTAB
HTAB O6 O5_$2
EQIV $2 -1-X, 2-Y, 1-Z
HTAB O1 O2_$1
EQIV $1 3-X, 2-Y, -Z
WGHT  0.079500  0.107900
FVAR  0.237500
TEMP 25
C1     1   0.938644  0.649004  0.229906 11.000000  0.025120  0.026930 =
           0.030420  0.002140  0.003730 -0.008820
C2     1   0.687737  0.750230  0.272944 11.000000  0.025810  0.023170 =
           0.034400  0.003880  0.002520 -0.005860
AFIX 43
H2     2   0.625431  0.873544  0.263034 11.000000 -1.200000
AFIX 0
C3     1   0.529688  0.667045  0.330884 11.000000  0.023060  0.028760 =
           0.031700  0.000870  0.001920 -0.005880
C4     1   0.622072  0.482458  0.346970 11.000000  0.029980  0.029950 =
           0.037250  0.006060  0.004060 -0.011150
AFIX 43
H4     2   0.516605  0.426561  0.385832 11.000000 -1.200000
AFIX 0
C5     1   0.873641  0.384643  0.303884 11.000000  0.031510  0.023310 =
           0.040830  0.003370  0.000540 -0.007120
AFIX 43
H5     2   0.936138  0.261824  0.315185 11.000000 -1.200000
AFIX 0
C6     1   1.038315  0.461091  0.244305 11.000000  0.027890  0.024740 =
           0.034440 -0.000340  0.000330 -0.006490
C7     1   1.024876  0.909734  0.159010 11.000000  0.029900  0.026360 =
           0.042000  0.003880  0.008950 -0.006420
AFIX 23
H7A    2   1.021103  0.969583  0.211819 11.000000 -1.200000
H7B    2   0.842405  0.951890  0.141185 11.000000 -1.200000
AFIX 0
C8     1   1.235955  0.948236  0.088856 11.000000  0.030630  0.028320 =
           0.037470  0.002770  0.003150 -0.010120
C9     1   0.122753  0.702500  0.431524 11.000000  0.026590  0.032240 =
           0.034200  0.003630  0.005670 -0.008670
AFIX 23
H9A    2   0.221403  0.657197  0.480610 11.000000 -1.200000
H9B    2   0.086933  0.602893  0.406828 11.000000 -1.200000
AFIX 0
C10    1  -0.144893  0.841766  0.460890 11.000000  0.029150  0.032200 =
           0.032770 -0.000990  0.005050 -0.010490
C11    1   1.302448  0.337648  0.200735 11.000000  0.031430  0.028330 =
           0.044810 -0.004540  0.003260 -0.006060
C12    1   1.469399  0.398877  0.124914 11.000000  0.043210  0.037290 =
           0.060220 -0.006070  0.022590 -0.001100
AFIX 137
H12A   2   1.615287  0.297714  0.100686 11.000000 -1.500000
H12B   2   1.547338  0.484534  0.143580 11.000000 -1.500000
H12C   2   1.352695  0.453672  0.081826 11.000000 -1.500000
AFIX 0
O1     3   1.150400  1.108154  0.054259 11.000000  0.039120  0.036550 =
           0.056820  0.014250  0.011750 -0.009830
AFIX 147
H1     2   1.270730  1.123498  0.016361 11.000000 -1.500000
AFIX 0
O2     3   1.461426  0.840654  0.068358 11.000000  0.034240  0.039350 =
           0.054030  0.009450  0.014240 -0.006580
O3     3   1.103571  0.722467  0.172765 11.000000  0.033710  0.025880 =
           0.051750  0.004700  0.018450 -0.006420
O4     3   0.285489  0.779249  0.368667 11.000000  0.026980  0.029840 =
           0.044550  0.005210  0.012560 -0.004650
O5     3  -0.207509  0.995927  0.430534 11.000000  0.034440  0.033350 =
           0.050840  0.004690  0.010170 -0.007600
O6     3  -0.299367  0.780599  0.519555 11.000000  0.037100  0.038390 =
           0.057420  0.005240  0.022820 -0.007050
AFIX 147
H6     2  -0.440028  0.861611  0.535684 11.000000 -1.500000
AFIX 0
O7     3   1.378860  0.183267  0.226487 11.000000  0.049050  0.028490 =
           0.077410  0.005000  0.013460  0.003740
Q1     1   1.005900  0.540100  0.237300 11.000000  0.050000      0.24
Q2     1   0.578100  0.574500  0.342600 11.000000  0.050000      0.21
Q3     1  -0.022100  0.780000  0.440300 11.000000  0.050000      0.17
Q4     1   0.998500  0.441700  0.280900 11.000000  0.050000      0.16
Q5     1   1.412800  0.379500  0.175400 11.000000  0.050000      0.16
Q6     1   0.911100  0.424900  0.248500 11.000000  0.050000      0.16
Q7     1   0.913300  0.976500  0.177500 11.000000  0.050000      0.16
Q8     1  -0.606600  0.920900  0.553900 11.000000  0.050000      0.16
Q9     1   0.933700  0.221100  0.302300 11.000000  0.050000      0.15
Q10    1   0.836400  0.701300  0.262100 11.000000  0.050000      0.15
HKLF 4 1 1 0 0 0 1 0 0 0 1
END
;
data_global
_journal_date_recd_electronic     2012-11-09
_journal_date_accepted     2012-11-21
_journal_name_full     'Acta Crystallographica, Section E'
_journal_year     2012
_journal_volume     68
_journal_issue     12
_journal_page_first     o3470
_journal_page_last     o3470
_journal_paper_category     QO
_journal_paper_doi     10.1107/S1600536812047897
_journal_coeditor_code     GO2075
_publ_contact_author_name     'Jian-Guo Wang'
_publ_contact_author_address
;
School of Chemistry & Environmental Engineering
Jiujiang University
Jiujiang 332005
People's Republic of China
;
_publ_contact_author_email     'jgwang117@163.com'
_publ_contact_author_fax     ?
_publ_contact_author_phone     ?
_publ_section_title
;
2,2'-[4-Acetyl-1,3-phenylenebis(oxy)]diacetic acid
;
loop_
    _publ_author_name
    _publ_author_footnote
    _publ_author_address
    'Wang, Jian-Guo' .
;
School of Chemistry & Environmental Engineering
Jiujiang University
Jiujiang 332005
People's Republic of China
;
    'Yan, Ping' .
;
School of Chemistry & Environmental Engineering
Jiujiang University
Jiujiang 332005
People's Republic of China
;
    'Zhong, Chan-juan' .
;
School of Chemistry & Environmental Engineering
Jiujiang University
Jiujiang 332005
People's Republic of China
;
    'Yu, Guo-zhen' .
;
School of Chemistry & Environmental Engineering
Jiujiang University
Jiujiang 332005
People's Republic of China
;
