# Supplementary material for: 2,2′-[4-Acetyl-1,3-phenyl­enebis(­oxy)]diacetic acid
Source: Acta Crystallogr Sect E Struct Rep Online. 2012 Nov 28;68(Pt 12):o3470. doi: 10.1107/S1600536812047897 (PMC3589043; doi:10.1107/S1600536812047897)
Supplement: Supplementary file 2 [file e-68-o3470-Isup2.hkl]

# 
# h,k,l, Fc-squared, Fo-squared, sigma(Fo-squared) and status flag 
# 
data_I
_shelx_title ' mo_120611b_0m in P-1' 
_shelx_refln_list_code          4 
_shelx_F_calc_maximum      169.77 
_exptl_crystal_F_000       280.00 
_reflns_d_resolution_high  0.8406 
 
loop_ 
 _symmetry_equiv_pos_as_xyz 
 'x, y, z' 
 '-x, -y, -z' 
 
_cell_length_a     5.1351 
_cell_length_b     7.8346 
_cell_length_c    15.6157 
_cell_angle_alpha  86.217 
_cell_angle_beta   81.321 
_cell_angle_gamma  72.101 
 
_shelx_F_squared_multiplier     1.000 
 
loop_ 
 _refln_index_h 
 _refln_index_k 
 _refln_index_l 
 _refln_F_squared_calc 
 _refln_F_squared_meas 
 _refln_F_squared_sigma 
 _refln_observed_status 
   1   0   0       32.12       27.10      0.80 o 
   2   0   0       14.98       11.08      0.25 o 
   3   0   0       11.42       10.57      0.30 o 
   4   0   0        1.28        1.69      0.13 o 
   5   0   0       79.40       73.93      1.63 o 
  -5   1   0        9.27        8.51      0.53 o 
  -4   1   0       37.99       32.08      0.81 o 
  -3   1   0       97.74      103.98      1.94 o 
  -2   1   0     1890.75     1979.06     42.17 o 
  -1   1   0      598.83      572.02      8.69 o 
   0   1   0       84.23       84.96      1.30 o 
   1   1   0       55.91       61.05      1.13 o 
   2   1   0        3.18        3.72      0.18 o 
   3   1   0       27.20       12.24      0.35 o 
   4   1   0        5.83        4.62      0.25 o 
   5   1   0       65.80       66.53      2.13 o 
  -5   2   0        0.56        0.53      0.35 o 
  -4   2   0        2.28        1.52      0.27 o 
  -3   2   0        7.86       13.11      0.53 o 
  -2   2   0      493.86      539.10      8.18 o 
  -1   2   0      778.32      747.02     13.78 o 
   0   2   0     1000.05      990.69     14.95 o 
   1   2   0       15.99        7.52      0.71 o 
   3   2   0      164.37      164.41      4.27 o 
   4   2   0       99.90      101.17      2.66 o 
   5   2   0     1099.28     1130.07     29.57 o 
  -4   3   0        3.39        1.77      0.35 o 
  -3   3   0        4.71        6.36      0.35 o 
  -2   3   0      122.23      113.84      1.81 o 
  -1   3   0      471.45      477.67      7.29 o 
   0   3   0       18.55       16.02      0.31 o 
   1   3   0      443.30      402.27     58.48 o 
   2   3   0      672.59      678.51     23.70 o 
   3   3   0      434.61      476.59     12.67 o 
   5   3   0       13.65       14.72      0.71 o 
   6   3   0        0.04        0.18      0.18 o 
  -4   4   0        0.92        0.18      0.18 o 
  -3   4   0       34.52       32.13      1.51 o 
  -2   4   0      431.26      421.78      6.41 o 
  -1   4   0       47.53       43.34      0.75 o 
   0   4   0        6.94        9.40      0.92 o 
   1   4   0       78.97       89.73      1.44 o 
   2   4   0      210.53      208.91      3.18 o 
   3   4   0      384.42      400.44      7.37 o 
   4   4   0       23.71       25.71      0.89 o 
   5   4   0        1.77        2.66      0.35 o 
  -3   5   0        3.12        3.19      0.35 o 
  -2   5   0      109.66      109.99      2.19 o 
  -1   5   0      462.92      473.24      7.17 o 
   0   5   0       14.10       12.79      0.34 o 
   1   5   0        9.63        6.10      0.56 o 
   2   5   0       40.35       28.14      2.84 o 
   3   5   0       14.32       15.34      0.50 o 
   4   5   0       46.62       43.81      1.00 o 
   5   5   0        0.23        0.53      0.18 o 
  -3   6   0        3.98        3.90      0.53 o 
  -2   6   0        3.21        3.37      0.25 o 
  -1   6   0       47.60       48.45      0.88 o 
   0   6   0       39.35       36.49      0.72 o 
   1   6   0       81.56       92.34      1.54 o 
   2   6   0       73.40       72.83      1.23 o 
   3   6   0      168.50      167.27      3.20 o 
   4   6   0       12.69       13.67      0.53 o 
   5   6   0       14.10       13.65      0.71 o 
  -2   7   0       22.14       23.23      1.06 o 
  -1   7   0       12.99       14.08      0.41 o 
   0   7   0       12.81       10.98      0.46 o 
   1   7   0       11.32       11.35      0.31 o 
   2   7   0        0.01        0.00      0.13 o 
   3   7   0      299.62      305.92      5.72 o 
   4   7   0       80.54       79.96      1.69 o 
   5   7   0        0.74        0.35      0.35 o 
  -1   8   0        2.93        3.72      0.25 o 
   0   8   0        4.91        3.91      0.25 o 
   1   8   0       48.63       46.22      1.13 o 
   2   8   0        6.21        5.68      0.38 o 
   3   8   0       12.70       10.46      0.38 o 
   4   8   0        0.00       -0.12      0.16 o 
   1   9   0        2.61        2.04      0.25 o 
   2   9   0       57.88       60.56      3.10 o 
   3   9   0       20.53       20.94      0.63 o 
  -3  -9   1        3.88        4.36      0.38 o 
  -2  -9   1       25.12       24.12      0.75 o 
  -1  -9   1       97.66       95.11      2.01 o 
  -4  -8   1       12.32       11.55      0.53 o 
  -3  -8   1        6.31        6.03      0.38 o 
  -2  -8   1       92.64       86.69      1.82 o 
  -1  -8   1       12.27       12.78      0.50 o 
   0  -8   1       11.44        9.77      0.31 o 
   1  -8   1        4.71        4.88      0.38 o 
  -5  -7   1        3.51        3.55      0.35 o 
  -4  -7   1       24.70       26.70      0.75 o 
  -3  -7   1      762.68      794.63     14.59 o 
  -2  -7   1       70.31       65.76      1.13 o 
  -1  -7   1       25.69       24.66      0.51 o 
   0  -7   1       30.06       26.67      0.51 o 
   1  -7   1       49.84       53.18      0.95 o 
   2  -7   1       34.78       38.48      1.42 o 
  -5  -6   1      155.64      151.79      4.26 o 
  -4  -6   1        4.56        3.91      0.25 o 
  -3  -6   1       28.75       30.78      0.75 o 
  -2  -6   1        7.71        6.87      0.22 o 
  -1  -6   1       19.18       21.62      0.44 o 
   0  -6   1       43.19       37.84      0.72 o 
   1  -6   1      118.75      125.01      2.01 o 
   2  -6   1       43.56       49.09      1.51 o 
   3  -6   1       21.75       21.46      0.89 o 
  -5  -5   1       33.33       35.11      1.24 o 
  -4  -5   1       10.34        8.87      0.53 o 
  -3  -5   1      156.39      149.37      7.11 o 
  -2  -5   1      145.26      132.57      2.57 o 
  -1  -5   1       69.12       71.13      1.13 o 
   0  -5   1      408.56      442.90      6.69 o 
   1  -5   1      103.88      105.13      1.67 o 
   2  -5   1     1078.49     1126.30     26.47 o 
   3  -5   1        0.07       -0.18      0.18 o 
  -5  -4   1       23.91       24.12      0.89 o 
  -4  -4   1        9.62       10.64      0.53 o 
  -3  -4   1        1.09        0.89      0.13 o 
  -2  -4   1       16.34       19.88      0.53 o 
  -1  -4   1       18.15       24.13      0.53 o 
   0  -4   1     2478.79     2797.28     43.47 o 
   1  -4   1       11.71       10.49      0.23 o 
   2  -4   1      169.46      168.25      2.63 o 
   3  -4   1       11.32       12.17      0.43 o 
   4  -4   1       12.79       13.65      0.71 o 
  -5  -3   1      147.09      153.85      3.01 o 
  -4  -3   1       39.93       42.39      1.24 o 
  -3  -3   1        0.61        1.06      0.18 o 
  -2  -3   1      293.29      312.30      5.73 o 
  -1  -3   1      159.82      162.92      3.08 o 
   0  -3   1      300.80      309.55      5.87 o 
   1  -3   1      235.10      274.29      5.16 o 
   2  -3   1       85.23       98.13      1.94 o 
   3  -3   1      244.19      257.60      4.96 o 
   4  -3   1       26.83       25.71      1.06 o 
  -5  -2   1        1.82        2.48      0.35 o 
  -4  -2   1        2.79        2.80      0.16 o 
  -3  -2   1       32.20       29.09      0.89 o 
  -2  -2   1       47.91       37.80      0.75 o 
  -1  -2   1       16.90       22.27      0.50 o 
   0  -2   1        7.78        5.38      0.10 o 
   1  -2   1       92.42      107.78      2.01 o 
   2  -2   1       56.62       63.11      1.06 o 
   3  -2   1        1.96        1.60      0.18 o 
   4  -2   1        9.65        9.04      0.53 o 
   5  -2   1       88.28       82.50      2.66 o 
  -5  -1   1       81.12       82.86      2.48 o 
  -4  -1   1       73.35       77.62      1.56 o 
  -3  -1   1       97.64       95.17      2.66 o 
  -2  -1   1      104.23       88.85      2.31 o 
  -1  -1   1        4.31        2.66      0.18 o 
   0  -1   1      138.81      141.25      2.24 o 
   1  -1   1      444.08      433.44     11.79 o 
   2  -1   1      259.18      272.41      5.04 o 
   3  -1   1       49.32       54.82      1.19 o 
   4  -1   1       17.50       18.46      0.55 o 
   5  -1   1       12.77       11.52      0.71 o 
  -5   0   1       35.40       30.33      1.06 o 
  -4   0   1       60.87       64.04      1.95 o 
  -3   0   1       17.86       22.26      0.50 o 
  -2   0   1      583.55      655.93     12.11 o 
  -1   0   1      218.15      192.65      3.53 o 
   0   0   1      133.89      140.69      3.79 o 
   1   0   1      562.65      583.13     10.84 o 
   2   0   1      809.54      830.88     15.31 o 
   4   0   1        3.15        3.88      0.21 o 
   5   0   1        0.93        1.06      0.35 o 
  -5   1   1       61.93       57.83      1.95 o 
  -4   1   1        4.94        4.79      0.35 o 
  -3   1   1        2.41        4.26      0.35 o 
  -2   1   1      191.95      200.29      3.71 o 
  -1   1   1      682.23      661.76     12.15 o 
   0   1   1     1729.64     1612.71     30.77 o 
   1   1   1       84.80       71.75      1.32 o 
   2   1   1      103.14      122.45      3.20 o 
   3   1   1       69.27       73.65      1.95 o 
   4   1   1        6.25        6.21      0.25 o 
   5   1   1        4.78        4.96      0.30 o 
  -5   2   1       12.67       13.12      0.71 o 
  -4   2   1       80.61       84.14      1.82 o 
  -3   2   1        2.08        1.51      0.13 o 
  -2   2   1       22.36       30.57      0.54 o 
  -1   2   1      660.37      631.15     11.57 o 
   0   2   1     1080.35      996.12     15.27 o 
   1   2   1     1385.63     1333.08     25.31 o 
   3   2   1      230.15      217.43      5.69 o 
   4   2   1       35.45       35.47      1.06 o 
   5   2   1       64.42       72.11      1.51 o 
   6   2   1        0.26        0.53      0.35 o 
  -4   3   1        7.63        8.19      0.53 o 
  -3   3   1      102.96      105.35      2.66 o 
  -2   3   1        2.96        2.98      0.18 o 
  -1   3   1        0.76        0.94      0.22 o 
   0   3   1      834.72      905.34     13.76 o 
   2   3   1       37.61       31.76      0.63 o 
   3   3   1      342.08      347.09      6.42 o 
   4   3   1        2.09        1.95      0.18 o 
   5   3   1      219.47      233.99      6.22 o 
   6   3   1        2.05        1.77      0.35 o 
  -4   4   1        4.61        6.56      0.53 o 
  -3   4   1       30.88       29.45      0.75 o 
  -2   4   1      898.49      939.95     17.55 o 
  -1   4   1      135.42      139.30      2.70 o 
   0   4   1        0.71       -0.01      0.13 o 
   1   4   1      132.63      155.70      2.43 o 
   3   4   1       99.53      120.64      2.32 o 
   4   4   1       69.87       75.05      2.13 o 
   5   4   1       17.09       17.91      0.71 o 
   6   4   1        7.86        7.82      0.38 o 
  -3   5   1       18.07       18.48      0.89 o 
  -2   5   1      346.22      385.23      7.36 o 
  -1   5   1      183.08      182.92      2.84 o 
   0   5   1       64.06       72.75      1.19 o 
   1   5   1       30.31       36.10      2.03 o 
   2   5   1      421.80      423.41      8.04 o 
   3   5   1        1.01        0.56      0.18 o 
   4   5   1        5.49        5.41      0.25 o 
   5   5   1       15.28       15.60      0.71 o 
  -3   6   1       51.74       56.40      1.95 o 
  -2   6   1       66.93       69.55      1.51 o 
  -1   6   1       60.21       62.86      1.09 o 
   0   6   1       61.97       68.42      1.24 o 
   1   6   1        0.22        0.12      0.10 o 
   2   6   1       71.91       75.59      2.13 o 
   3   6   1      193.13      193.58      3.70 o 
   4   6   1       26.54       26.88      0.75 o 
   5   6   1        2.50        1.95      0.35 o 
  -2   7   1       16.21       19.45      0.80 o 
  -1   7   1       94.56       97.35      2.01 o 
   0   7   1        9.08        9.02      0.38 o 
   1   7   1        2.63        1.16      0.13 o 
   2   7   1        5.85        6.66      0.38 o 
   3   7   1      345.72      349.33      6.54 o 
   4   7   1       16.16       17.30      0.98 o 
   5   7   1       14.48       15.96      0.50 o 
  -1   8   1       51.28       58.71      1.95 o 
   0   8   1        1.24        0.81      0.18 o 
   1   8   1      191.37      174.77      3.39 o 
   2   8   1        2.18        2.22      0.25 o 
   3   8   1        0.06        0.09      0.13 o 
   4   8   1       22.22       22.98      0.75 o 
   1   9   1        2.77        2.88      0.35 o 
   2   9   1        3.22        2.40      0.25 o 
   3   9   1        1.66        2.13      0.25 o 
  -2  -9   2        9.03        9.70      0.43 o 
  -1  -9   2        0.00        0.09      0.13 o 
  -4  -8   2       13.14       15.01      0.62 o 
  -3  -8   2        0.64        0.62      0.25 o 
  -2  -8   2        3.30        3.46      0.25 o 
  -1  -8   2        5.66        6.21      0.38 o 
   0  -8   2       11.11        8.51      0.31 o 
   1  -8   2        3.41        3.81      0.25 o 
  -4  -7   2        3.66        3.55      0.25 o 
  -3  -7   2        1.86        2.12      0.33 o 
  -2  -7   2      131.24      131.03      2.12 o 
  -1  -7   2      264.44      258.00      3.97 o 
   0  -7   2       43.98       39.98      0.72 o 
   1  -7   2        8.43        7.86      0.31 o 
   2  -7   2        0.07        0.35      0.35 o 
  -5  -6   2        2.34        2.30      0.35 o 
  -4  -6   2       17.05       14.81      0.50 o 
  -3  -6   2        0.82        0.44      0.13 o 
  -2  -6   2       27.46       24.87      2.04 o 
  -1  -6   2       11.52       10.18      0.31 o 
   0  -6   2        6.52        8.16      0.26 o 
   1  -6   2       42.08       38.43      0.72 o 
   2  -6   2       44.97       44.52      1.60 o 
   3  -6   2        0.21        0.35      0.35 o 
  -5  -5   2       34.29       32.99      1.06 o 
  -4  -5   2        0.33        0.35      0.18 o 
  -2  -5   2      106.40       93.56      1.88 o 
  -1  -5   2      143.47      149.88      2.32 o 
   0  -5   2       12.46       12.90      0.31 o 
   1  -5   2        6.57        6.16      0.20 o 
   2  -5   2       46.07       44.42      0.82 o 
   3  -5   2       30.79       32.45      1.24 o 
  -5  -4   2       13.65       12.77      0.53 o 
  -4  -4   2       15.74       17.20      0.71 o 
  -3  -4   2      143.86      153.78      2.95 o 
  -2  -4   2       14.05       12.19      0.31 o 
  -1  -4   2       69.49       74.38      1.23 o 
   0  -4   2       33.88       33.36      0.61 o 
   1  -4   2       87.81       92.28      1.47 o 
   2  -4   2        9.45        9.64      0.49 o 
   3  -4   2        9.78        7.98      0.53 o 
   4  -4   2        3.26        1.77      0.35 o 
  -5  -3   2      347.09      367.04      6.85 o 
  -4  -3   2        1.53        1.24      0.18 o 
  -3  -3   2      408.53      404.42     10.34 o 
  -2  -3   2        5.72        6.46      0.71 o 
  -1  -3   2        7.19        8.43      0.27 o 
   0  -3   2      468.70      419.78     19.61 o 
   1  -3   2       32.21       31.12      0.56 o 
   2  -3   2        2.34        2.68      0.12 o 
   3  -3   2       72.90       71.34      1.16 o 
   4  -3   2       47.03       49.49      1.77 o 
  -5  -2   2        1.45        1.77      0.35 o 
  -4  -2   2      375.09      373.60      6.92 o 
  -3  -2   2      179.29      187.71      4.80 o 
  -2  -2   2     2320.67     2540.02     64.53 o 
  -1  -2   2      668.86      693.11     10.53 o 
   0  -2   2       28.87       24.43      0.41 o 
   1  -2   2       21.53       13.25      0.30 o 
   2  -2   2       27.63       28.38      0.63 o 
   3  -2   2       43.19       43.73      0.88 o 
   4  -2   2       30.05       28.37      1.06 o 
   5  -2   2        0.02       -0.27      0.18 o 
  -5  -1   2        4.31        4.61      0.53 o 
  -4  -1   2        1.43        1.78      0.35 o 
  -3  -1   2       70.57       59.66      1.19 o 
  -2  -1   2      548.44      516.18     13.27 o 
  -1  -1   2       78.94       88.18      2.31 o 
   0  -1   2     5163.16     4928.21    216.10 o 
   1  -1   2      219.79      209.86      3.85 o 
   2  -1   2      141.53      136.02      2.09 o 
   3  -1   2       34.42       30.51      0.54 o 
   4  -1   2       11.08       13.79      0.33 o 
   5  -1   2       86.69       80.91      2.48 o 
  -5   0   2       12.72       13.12      0.71 o 
  -4   0   2       58.66       62.80      1.95 o 
  -3   0   2       52.70       50.56      1.60 o 
  -2   0   2      275.30      303.42      5.54 o 
  -1   0   2      959.69      970.08     17.74 o 
   0   0   2      336.29      363.91      5.51 o 
   1   0   2     2127.43     2080.19     41.12 o 
   2   0   2      876.36      863.27     13.74 o 
   3   0   2     1324.21     1422.09     21.63 o 
   4   0   2      125.80      129.01      2.04 o 
   5   0   2        0.07        0.53      0.35 o 
  -5   1   2        0.02       -0.18      0.13 o 
  -4   1   2       16.55       14.01      0.71 o 
  -3   1   2      312.75      320.46      8.55 o 
  -2   1   2     1906.52     2149.83     39.27 o 
  -1   1   2     1500.97     1509.40     39.93 o 
   0   1   2     1278.44     1257.33     23.36 o 
   1   1   2      560.23      614.03      9.27 o 
   2   1   2      830.06      832.01     15.39 o 
   3   1   2        3.12        4.61      0.35 o 
   4   1   2       29.08       29.69      0.86 o 
   5   1   2       19.86       22.34      0.63 o 
  -5   2   2        1.24        0.53      0.35 o 
  -4   2   2      170.86      136.40      2.76 o 
  -3   2   2      154.34      153.82      4.26 o 
  -2   2   2      230.22      224.91      4.45 o 
  -1   2   2       88.83       87.39      1.69 o 
   0   2   2      550.21      537.31      8.18 o 
   1   2   2     4872.15     4840.47     91.38 o 
   2   2   2       51.90       48.73      2.13 o 
   3   2   2       95.15       96.77      2.66 o 
   4   2   2       29.45       31.39      1.06 o 
   5   2   2        6.24        5.67      0.25 o 
   6   2   2        4.20        4.08      0.53 o 
  -4   3   2        0.32        0.35      0.13 o 
  -3   3   2       23.18       20.00      0.55 o 
  -2   3   2       30.90       29.75      0.57 o 
  -1   3   2       82.67       94.75      1.50 o 
   0   3   2       12.32        8.64      0.20 o 
   1   3   2      197.98      198.96      3.71 o 
   2   3   2      321.94      323.83      5.92 o 
   3   3   2      698.64      712.03     14.15 o 
   4   3   2       50.99       50.73      1.42 o 
   5   3   2      120.66      131.53      3.55 o 
   6   3   2        4.57        4.43      0.53 o 
  -4   4   2        9.53       10.99      0.71 o 
  -3   4   2       85.13       89.52      1.88 o 
  -2   4   2       47.31       41.11      1.33 o 
  -1   4   2        0.14        0.25      0.19 o 
   0   4   2       18.31       18.92      0.72 o 
   1   4   2      502.74      524.76      9.67 o 
   2   4   2       74.46       71.53      1.95 o 
   3   4   2        5.16        4.88      0.25 o 
   4   4   2       64.64       66.01      1.38 o 
   5   4   2        1.41        1.77      0.35 o 
   6   4   2      184.48      192.66      5.15 o 
  -3   5   2       19.54       20.42      0.71 o 
  -2   5   2       22.25       18.69      0.55 o 
  -1   5   2        0.43        0.56      0.18 o 
   0   5   2      110.00      125.47      1.98 o 
   1   5   2       17.66       16.60      0.43 o 
   2   5   2       10.31       11.43      0.26 o 
   3   5   2        0.75        0.53      0.13 o 
   4   5   2      114.74      117.97      2.32 o 
   5   5   2        2.09        1.60      0.35 o 
  -3   6   2       73.80       89.59      2.84 o 
  -2   6   2       62.73       66.38      1.44 o 
  -1   6   2      134.41      133.90      2.12 o 
   0   6   2        6.52        6.04      0.20 o 
   1   6   2       29.18       29.92      0.98 o 
   3   6   2       38.34       41.07      1.00 o 
   4   6   2        0.41        0.56      0.18 o 
   5   6   2        0.02       -0.09      0.13 o 
  -2   7   2        0.00        0.00      0.13 o 
  -1   7   2       28.51       30.24      0.75 o 
   0   7   2       43.52       45.91      0.85 o 
   1   7   2        1.23        1.39      0.16 o 
   2   7   2        1.15        0.71      0.13 o 
   3   7   2       11.96       11.82      0.43 o 
   4   7   2        0.01        0.00      0.13 o 
   5   7   2       10.03       10.02      0.43 o 
  -1   8   2        0.02        0.00      0.35 o 
   0   8   2        8.13        8.61      0.38 o 
   1   8   2       38.52       36.09      0.88 o 
   2   8   2       98.19       93.09      1.94 o 
   3   8   2       63.92       63.86      1.38 o 
   4   8   2        2.24        2.72      0.62 o 
   1   9   2        4.81        3.58      0.35 o 
   2   9   2        8.08        9.93      0.38 o 
   3   9   2        3.85        3.27      0.35 o 
  -2  -9   3        4.21        3.97      0.35 o 
  -1  -9   3        0.07       -0.19      0.13 o 
  -4  -8   3        6.89        7.74      0.44 o 
  -3  -8   3      189.99      196.47      3.83 o 
  -2  -8   3        2.01        2.40      0.25 o 
  -1  -8   3       11.29        9.53      0.31 o 
   0  -8   3        0.26        0.24      0.14 o 
   1  -8   3        4.80        9.13      0.38 o 
  -4  -7   3       24.11       23.75      0.68 o 
  -3  -7   3      169.02      174.50      2.77 o 
  -2  -7   3        9.10        9.63      0.52 o 
  -1  -7   3        0.90        0.69      0.13 o 
   0  -7   3      323.72      304.69      4.72 o 
   1  -7   3        7.06        6.01      0.26 o 
   2  -7   3       21.80       25.36      1.06 o 
  -5  -6   3       13.71       10.46      0.53 o 
  -4  -6   3       76.56       75.05      2.31 o 
  -3  -6   3       79.50       83.67      1.76 o 
  -2  -6   3      735.28      736.26     11.11 o 
  -1  -6   3        6.72        6.23      0.25 o 
   0  -6   3        4.38        6.05      0.26 o 
   1  -6   3        7.36        6.07      0.23 o 
   2  -6   3       90.41       87.81      1.82 o 
   3  -6   3       16.86       17.02      0.89 o 
  -5  -5   3        0.19        0.18      0.18 o 
  -4  -5   3        0.22        0.71      0.18 o 
  -3  -5   3       36.03       37.78      1.24 o 
  -2  -5   3      188.76      186.04      2.91 o 
  -1  -5   3       85.09       92.59      1.50 o 
   0  -5   3        3.68        1.61      0.10 o 
   1  -5   3       55.24       61.10      1.02 o 
   2  -5   3      105.27      105.96      2.07 o 
   3  -5   3       18.22       18.44      0.89 o 
  -5  -4   3        0.08       -0.27      0.18 o 
  -4  -4   3       80.37       76.48      2.13 o 
  -3  -4   3       19.77       20.75      0.71 o 
  -2  -4   3        5.75        9.71      0.22 o 
  -1  -4   3      936.96      936.30     38.18 o 
   0  -4   3       61.16       70.04      1.13 o 
   1  -4   3      114.19      127.15      1.98 o 
   2  -4   3      259.91      264.31      4.03 o 
   3  -4   3      426.83      444.99     12.11 o 
   4  -4   3       17.26       17.38      0.89 o 
  -5  -3   3       19.38       18.80      0.89 o 
  -4  -3   3        1.72        1.06      0.18 o 
  -3  -3   3      196.36      202.83      5.33 o 
  -2  -3   3      675.17      774.69     14.37 o 
  -1  -3   3      239.56      229.64     12.39 o 
   0  -3   3       61.26       76.63      1.23 o 
   1  -3   3        0.63        1.72      0.10 o 
   2  -3   3       12.51       13.00      0.31 o 
   3  -3   3      567.25      603.07     11.15 o 
   4  -3   3       15.33       17.02      0.89 o 
  -5  -2   3       26.94       25.54      1.06 o 
  -4  -2   3      671.76      666.99     12.24 o 
  -3  -2   3       11.33       12.77      0.53 o 
  -2  -2   3      692.30      713.04     18.14 o 
  -1  -2   3      117.41      112.04      1.71 o 
   0  -2   3        7.61        9.76      0.25 o 
   1  -2   3     1565.04      857.41     23.28 o 
   2  -2   3        4.26        4.54      0.18 o 
   3  -2   3        0.84        0.89      0.13 o 
   4  -2   3       42.30       40.79      1.42 o 
   5  -2   3        0.06        0.00      0.18 o 
  -5  -1   3        3.36        3.55      0.35 o 
  -4  -1   3      104.41      108.98      3.19 o 
  -3  -1   3      106.69      115.67      3.20 o 
  -2  -1   3      724.38      703.16     13.02 o 
  -1  -1   3      490.69      465.01      9.29 o 
   1  -1   3      264.57      219.21      4.04 o 
   2  -1   3      313.92      296.67      5.61 o 
   3  -1   3       88.34      103.16      1.63 o 
   4  -1   3        7.18        6.50      0.30 o 
   5  -1   3       21.93       23.58      1.06 o 
  -5   0   3       17.68       17.20      0.89 o 
  -4   0   3        5.25        5.67      0.35 o 
  -3   0   3       12.53       10.87      0.35 o 
  -2   0   3       16.04       16.94      0.38 o 
   0   0   3      638.51      628.89      9.52 o 
   1   0   3     2234.96     2210.05     34.93 o 
   2   0   3       60.95       54.70      1.06 o 
   3   0   3       56.02       51.05      0.85 o 
   4   0   3        7.34        6.82      0.23 o 
   5   0   3        6.03        5.50      0.53 o 
  -5   1   3        0.15        0.00      0.18 o 
  -4   1   3        1.10        1.06      0.18 o 
  -3   1   3        1.89        2.48      0.35 o 
  -2   1   3       85.21       79.19      2.31 o 
  -1   1   3      745.51      793.99     21.32 o 
   0   1   3       31.27       34.30      0.68 o 
   1   1   3      152.02      154.70      2.90 o 
   2   1   3      174.73      160.36      3.02 o 
   3   1   3      191.45      194.19      3.64 o 
   4   1   3        6.95        7.88      0.23 o 
   5   1   3       45.01       47.08      1.15 o 
  -5   2   3        3.76        2.84      0.35 o 
  -4   2   3       46.02       36.61      0.93 o 
  -3   2   3       15.66       18.44      0.71 o 
  -2   2   3       82.78       83.08      2.31 o 
  -1   2   3      971.13     1061.95     19.48 o 
   1   2   3        0.46       -0.27      0.18 o 
   2   2   3       16.04       17.74      0.38 o 
   3   2   3        3.19        3.37      0.13 o 
   4   2   3       24.29       23.23      0.63 o 
   5   2   3        6.77        7.51      0.31 o 
   6   2   3       33.42       32.28      1.24 o 
  -4   3   3       82.79       79.22      1.76 o 
  -3   3   3       10.93        9.14      0.38 o 
  -2   3   3        2.03        0.75      0.18 o 
  -1   3   3        4.86        6.10      0.18 o 
   0   3   3      100.03      108.02      1.71 o 
   1   3   3        0.23        0.00      0.13 o 
   2   3   3        9.52        9.96      0.53 o 
   3   3   3        0.14        0.69      0.27 o 
   4   3   3        7.58        5.85      0.35 o 
   5   3   3        1.60        1.87      0.25 o 
   6   3   3        2.51        2.48      0.35 o 
  -4   4   3       76.15       62.99      1.44 o 
  -3   4   3       14.93       13.77      0.62 o 
  -2   4   3      223.75      231.26      4.46 o 
  -1   4   3       41.58       51.37      0.88 o 
   0   4   3      139.89      155.76      3.75 o 
   1   4   3      453.22      482.59      8.90 o 
   2   4   3        0.27       -0.09      0.13 o 
   3   4   3      145.49      152.78      2.89 o 
   4   4   3        1.95        1.74      0.16 o 
   5   4   3       17.65       21.99      0.89 o 
   6   4   3       37.08       38.31      1.42 o 
  -3   5   3       18.15       20.04      0.63 o 
  -2   5   3        5.58        5.86      0.38 o 
  -1   5   3      387.16      406.39      6.37 o 
   0   5   3       11.89       12.06      0.31 o 
   1   5   3      879.71      926.22     15.56 o 
   2   5   3        7.63        9.66      0.38 o 
   3   5   3        0.77        1.24      0.18 o 
   4   5   3        6.09        4.79      0.25 o 
  -3   6   3        0.03       -0.06      0.44 o 
  -2   6   3        0.06        0.06      0.35 o 
  -1   6   3      681.26      737.78     13.83 o 
   0   6   3        6.87        7.06      0.23 o 
   1   6   3      286.83      312.36      9.34 o 
   3   6   3       31.83       29.36      0.75 o 
   4   6   3       37.96       40.00      1.00 o 
   5   6   3        0.30        0.53      0.13 o 
  -2   7   3        7.03        7.63      0.38 o 
  -1   7   3       94.00      103.52      2.66 o 
   0   7   3       89.00       95.33      1.94 o 
   1   7   3       43.61       39.29      0.88 o 
   2   7   3        5.79        5.62      0.44 o 
   3   7   3        4.47        4.70      0.25 o 
   4   7   3       80.05       80.19      1.76 o 
   5   7   3        0.65        0.62      0.27 o 
  -1   8   3       38.59       44.51      1.60 o 
   0   8   3       52.62       57.29      1.25 o 
   1   8   3        7.94        7.89      0.38 o 
   2   8   3        6.88        5.03      0.35 o 
   3   8   3       19.53       18.47      0.71 o 
   4   8   3      256.40      268.36      5.09 o 
   1   9   3        3.81        3.72      0.25 o 
   2   9   3       23.31       23.25      0.68 o 
   3   9   3       27.32       24.74      0.75 o 
  -3  -8   4        3.89        3.66      0.80 o 
  -2  -8   4       30.81       32.77      0.68 o 
  -1  -8   4       84.92       88.66      1.54 o 
   0  -8   4        7.53        6.58      0.31 o 
   1  -8   4        2.22        3.46      0.25 o 
  -4  -7   4        4.46        5.14      0.53 o 
  -3  -7   4        2.68        3.04      0.30 o 
  -2  -7   4       97.62       96.72      1.64 o 
  -1  -7   4        0.18        0.12      0.10 o 
   0  -7   4       87.70       81.99      1.40 o 
   1  -7   4        6.97        4.89      0.27 o 
   2  -7   4        0.14        0.18      0.18 o 
  -5  -6   4        4.76        5.32      0.53 o 
  -4  -6   4        3.03        1.42      0.35 o 
  -3  -6   4      120.62      124.46      2.01 o 
  -2  -6   4      482.31      489.61      7.44 o 
  -1  -6   4        0.15        0.00      0.10 o 
   0  -6   4       28.80       26.14      0.51 o 
   1  -6   4       14.17       11.59      0.31 o 
   2  -6   4       12.56       12.78      1.15 o 
   3  -6   4       20.22       19.86      0.89 o 
  -5  -5   4        3.49        3.72      0.35 o 
  -4  -5   4       70.06       67.06      1.95 o 
  -3  -5   4      122.15      135.46      3.73 o 
  -2  -5   4      338.05      337.61      5.14 o 
  -1  -5   4      169.79      152.34      2.95 o 
   0  -5   4       70.57       87.01      1.43 o 
   1  -5   4       26.52       22.79      0.56 o 
   2  -5   4       14.44       12.76      0.53 o 
   3  -5   4        3.02        2.84      0.35 o 
  -5  -4   4        0.17        0.27      0.13 o 
  -4  -4   4        2.78        2.66      0.35 o 
  -3  -4   4       71.80       77.72      2.13 o 
  -2  -4   4        1.36        1.68      0.15 o 
  -1  -4   4       32.11       31.57      0.75 o 
   0  -4   4       68.45       65.77      1.06 o 
   1  -4   4       10.89        7.58      0.22 o 
   2  -4   4      349.95      348.02      5.27 o 
   3  -4   4       55.45       54.44      1.19 o 
   4  -4   4        3.14        3.37      0.53 o 
  -5  -3   4        0.23        0.00      0.18 o 
  -4  -3   4       34.28       36.64      0.81 o 
  -3  -3   4       67.08       79.49      2.13 o 
  -2  -3   4      674.85      754.36     14.12 o 
  -1  -3   4      189.03      205.79      3.15 o 
   0  -3   4        1.34        0.60      0.10 o 
   1  -3   4       36.77       40.91      0.68 o 
   2  -3   4      140.49      131.04      2.08 o 
   3  -3   4      261.46      259.52      4.90 o 
   4  -3   4       15.00       14.89      0.71 o 
  -5  -2   4        0.04        0.71      0.35 o 
  -4  -2   4      123.87      129.08      2.50 o 
  -3  -2   4       48.10       41.95      0.93 o 
  -2  -2   4      486.21      542.68     13.95 o 
  -1  -2   4     1466.23     1585.17     40.46 o 
   1  -2   4       52.85       49.04      1.06 o 
   2  -2   4      131.49      122.71      7.09 o 
   3  -2   4        2.00        1.84      0.35 o 
   4  -2   4        0.28        0.00      0.27 o 
   5  -2   4        0.18        0.00      0.18 o 
  -5  -1   4        6.31        6.21      0.53 o 
  -4  -1   4     1740.00     1806.18     48.23 o 
  -3  -1   4      243.69      230.32      4.27 o 
  -2  -1   4      728.45      743.49     13.71 o 
   0  -1   4       36.66       24.93      2.04 o 
   1  -1   4      942.30      832.86     64.61 o 
   2  -1   4      218.07      200.95      3.04 o 
   3  -1   4      207.87      222.19      3.38 o 
   4  -1   4        0.00        0.00      0.13 o 
   5  -1   4        1.51        2.13      0.35 o 
  -5   0   4        4.60        5.14      0.53 o 
  -4   0   4      421.97      422.78     11.40 o 
  -3   0   4        1.23        2.27      0.16 o 
  -2   0   4       23.19       23.77      0.55 o 
   0   0   4       10.65       11.07      0.23 o 
   1   0   4      556.91      551.59      8.39 o 
   2   0   4      230.78      222.61      4.15 o 
   3   0   4      534.33      546.59      8.32 o 
   4   0   4       49.08       48.03      1.06 o 
   5   0   4       13.49       12.06      0.71 o 
  -5   1   4        9.87       11.70      0.71 o 
  -4   1   4       94.98       76.31      2.31 o 
  -3   1   4       17.05       15.60      0.71 o 
  -2   1   4        9.95        7.98      0.35 o 
  -1   1   4        2.49        4.83      0.80 o 
   0   1   4        8.25        7.59      0.16 o 
   1   1   4    28822.47    28621.40    620.60 o 
   2   1   4       68.13       76.53      1.23 o 
   3   1   4       49.62       46.66      1.00 o 
   4   1   4        4.89        4.73      0.20 o 
   5   1   4        0.12        0.00      0.18 o 
  -4   2   4       11.83       11.88      0.71 o 
  -3   2   4       55.30       41.51      1.42 o 
  -2   2   4       92.70       94.98      2.66 o 
  -1   2   4     2123.49     2352.69     43.09 o 
   1   2   4     1465.79     1437.75     26.37 o 
   2   2   4      160.83      160.44      2.43 o 
   3   2   4        4.66        3.93      0.14 o 
   4   2   4       23.23       29.15      0.71 o 
   5   2   4        2.60        2.13      0.25 o 
   6   2   4        0.04        0.53      0.35 o 
  -4   3   4        0.33       -0.09      0.13 o 
  -3   3   4       14.33       16.67      0.50 o 
  -2   3   4       10.49       19.15      0.71 o 
  -1   3   4      219.51      256.12      4.65 o 
   0   3   4      525.97      509.13      9.92 o 
   1   3   4      333.43      328.91      6.05 o 
   2   3   4        1.48        0.52      0.18 o 
   3   3   4       30.25       30.62      0.54 o 
   4   3   4       13.87       14.45      0.40 o 
   5   3   4       32.37       33.35      0.81 o 
   6   3   4      375.92      412.40      7.73 o 
  -4   4   4       14.39       16.62      0.80 o 
  -3   4   4       27.02       18.53      0.63 o 
  -2   4   4       23.66       25.19      0.63 o 
  -1   4   4      392.25      391.87      5.93 o 
   0   4   4      264.59      238.45     11.35 o 
   1   4   4        0.13        0.09      0.13 o 
   2   4   4       58.78       61.22      1.25 o 
   3   4   4      152.52      161.32      3.08 o 
   4   4   4      152.19      166.78      3.29 o 
   5   4   4       16.80       17.89      1.15 o 
   6   4   4        0.58        0.35      0.35 o 
  -3   5   4        3.42        3.46      0.25 o 
  -2   5   4       36.89       34.85      0.88 o 
  -1   5   4      336.48      338.66      5.17 o 
   0   5   4        0.09        0.12      0.11 o 
   1   5   4        1.36        1.79      0.18 o 
   2   5   4       30.87       32.63      1.06 o 
   4   5   4       83.23       84.55      1.76 o 
   5   5   4        6.67        6.38      0.38 o 
  -2   6   4        1.65        1.87      0.25 o 
  -1   6   4      114.56      116.14      2.66 o 
   0   6   4      232.04      241.46      3.72 o 
   1   6   4        0.00        0.18      0.13 o 
   2   6   4       13.95       18.44      0.50 o 
   3   6   4       28.71       30.68      0.75 o 
   4   6   4       16.15       17.31      0.62 o 
   5   6   4        7.80        6.56      0.38 o 
  -2   7   4        7.88        9.10      0.53 o 
  -1   7   4       11.39       12.77      0.71 o 
   0   7   4       64.87       66.70      1.44 o 
   1   7   4       33.13       37.43      0.88 o 
   2   7   4       31.09       31.92      0.75 o 
   3   7   4       20.22       21.91      0.63 o 
   4   7   4       47.88       49.22      1.13 o 
   5   7   4        0.07        0.12      0.18 o 
  -1   8   4        6.61        6.21      0.53 o 
   0   8   4       11.12       10.64      0.71 o 
   1   8   4        8.42        8.69      0.38 o 
   2   8   4        3.74        4.36      0.27 o 
   3   8   4        3.03        2.82      0.44 o 
   4   8   4      107.56      112.04      2.32 o 
   1   9   4        2.08        1.90      0.27 o 
   2   9   4       14.74       14.46      0.50 o 
   3   9   4        6.28        6.85      0.44 o 
  -3  -8   5       23.67       26.25      0.61 o 
  -2  -8   5        5.62        5.41      0.26 o 
  -1  -8   5       25.44       24.72      0.54 o 
   0  -8   5      124.09      119.59      1.98 o 
  -4  -7   5        9.35        9.40      0.53 o 
  -3  -7   5       15.35       14.50      0.41 o 
  -2  -7   5       21.12       22.07      0.51 o 
  -1  -7   5      143.93      135.63      2.19 o 
   0  -7   5        0.79        0.53      0.13 o 
   1  -7   5       22.88       19.72      0.89 o 
   2  -7   5       19.15       19.31      1.15 o 
  -4  -6   5        4.84        4.43      0.35 o 
  -3  -6   5       78.46       82.72      1.77 o 
  -2  -6   5     1191.30     1231.14     18.68 o 
  -1  -6   5      162.51      154.88      2.46 o 
   0  -6   5       27.03       28.26      0.57 o 
   1  -6   5       32.30       29.98      0.61 o 
   2  -6   5       19.75       20.77      0.71 o 
   3  -6   5       13.87       16.49      0.89 o 
  -5  -5   5       18.12       17.20      0.71 o 
  -4  -5   5      304.68      279.53      7.29 o 
  -3  -5   5       37.26       33.88      1.06 o 
  -2  -5   5       38.21       35.11      0.64 o 
  -1  -5   5       19.00       17.04      0.53 o 
   0  -5   5       14.69       18.03      0.41 o 
   1  -5   5       20.10       16.36      0.41 o 
   2  -5   5       56.65       57.75      1.25 o 
   3  -5   5        2.10        2.66      0.35 o 
  -5  -4   5        0.47        1.24      0.35 o 
  -4  -4   5        8.54        9.75      0.53 o 
  -3  -4   5       47.48       41.33      1.24 o 
  -2  -4   5      227.75      238.02      4.46 o 
  -1  -4   5      279.90      261.69      4.28 o 
   0  -4   5       75.70       77.95      1.26 o 
   1  -4   5      160.32      165.30      2.60 o 
   2  -4   5      101.61       96.66      1.94 o 
   3  -4   5      762.60      801.09     15.54 o 
   4  -4   5        1.83        1.77      0.35 o 
  -5  -3   5        1.89        2.48      0.35 o 
  -4  -3   5       79.59       79.06      1.62 o 
  -3  -3   5       23.91       21.99      0.71 o 
  -2  -3   5       18.02       18.44      0.50 o 
  -1  -3   5      117.50      120.99      2.32 o 
   0  -3   5       24.69       30.95      0.54 o 
   1  -3   5     1958.43     2105.36     31.84 o 
   2  -3   5        1.10        0.89      0.13 o 
   3  -3   5       11.09       12.89      0.89 o 
   4  -3   5       13.89       15.07      0.71 o 
  -5  -2   5        5.01        4.79      0.53 o 
  -4  -2   5      324.42      333.39      9.07 o 
  -3  -2   5       51.66       48.25      1.06 o 
  -2  -2   5       29.12       33.88      1.06 o 
  -1  -2   5      357.72      410.49      7.51 o 
   1  -2   5       39.35       39.67      0.81 o 
   2  -2   5      109.61      128.78      2.45 o 
   3  -2   5       35.45       36.33      0.81 o 
   4  -2   5      143.36      150.36      2.95 o 
   5  -2   5       15.96       15.60      0.89 o 
  -5  -1   5        0.03        0.00      0.18 o 
  -4  -1   5        7.16        7.27      0.53 o 
  -3  -1   5       10.19       10.40      0.44 o 
  -1  -1   5        4.55        2.01      0.35 o 
   0  -1   5      176.02      190.16      2.88 o 
   1  -1   5       13.77       12.77      0.30 o 
   2  -1   5       38.24       37.96      0.81 o 
   3  -1   5       32.75       32.03      0.75 o 
   4  -1   5        0.31        0.89      0.27 o 
   5  -1   5        6.18        7.45      0.53 o 
  -5   0   5        0.14        0.00      0.18 o 
  -4   0   5      115.38      117.68      3.37 o 
  -3   0   5      306.93      315.92      8.54 o 
  -2   0   5      204.31      203.94      3.77 o 
  -1   0   5      517.11      281.23      7.53 o 
   0   0   5       11.72       11.96      0.28 o 
   1   0   5      325.13      322.07      6.00 o 
   2   0   5      123.02      119.15      2.26 o 
   3   0   5        3.13        1.71      0.18 o 
   4   0   5       16.41       15.90      0.43 o 
   5   0   5        4.77        6.28      0.30 o 
  -5   1   5        4.59        4.43      0.53 o 
  -4   1   5       55.59       50.91      1.60 o 
  -3   1   5       40.94       42.04      1.42 o 
  -2   1   5       33.73       38.85      1.24 o 
   0   1   5      111.52      103.50      1.61 o 
   1   1   5      125.34      129.43      1.98 o 
   2   1   5      144.48      145.96      2.22 o 
   3   1   5      125.22      121.23      2.32 o 
   4   1   5        0.05       -0.12      0.14 o 
   5   1   5        0.34        0.27      0.13 o 
  -4   2   5       34.23       31.92      1.24 o 
  -3   2   5        0.13        0.18      0.18 o 
  -2   2   5        0.35        0.18      0.18 o 
  -1   2   5      145.02      158.02      4.27 o 
   0   2   5      343.75      307.19      5.62 o 
   1   2   5      277.72      243.50     13.55 o 
   2   2   5      133.05      127.92      5.56 o 
   3   2   5      111.54      115.88      2.53 o 
   4   2   5       34.63       35.85      0.81 o 
   5   2   5        1.82        2.48      0.25 o 
   6   2   5        2.94        3.01      0.35 o 
  -4   3   5       21.34       21.02      0.63 o 
  -3   3   5       85.64       89.96      2.66 o 
  -2   3   5        1.35        2.48      0.35 o 
  -1   3   5        0.11        0.63      0.13 o 
   1   3   5      275.70      272.29      4.98 o 
   2   3   5      313.41      319.44      4.80 o 
   3   3   5      127.69      119.13      1.85 o 
   4   3   5       25.03       23.72      0.51 o 
   5   3   5        2.75        2.84      0.25 o 
   6   3   5       32.59       36.48      0.93 o 
  -4   4   5       10.55       11.70      0.50 o 
  -3   4   5       34.07       35.05      0.98 o 
  -2   4   5       56.48       65.64      1.38 o 
  -1   4   5        9.54       11.48      0.26 o 
   0   4   5       41.23       39.26      0.70 o 
   1   4   5       65.46       66.34      1.31 o 
   2   4   5        0.61        0.18      0.18 o 
   3   4   5        2.70        1.43      0.25 o 
   4   4   5       78.58       81.76      1.33 o 
   5   4   5        5.47        5.85      0.53 o 
   6   4   5       46.61       51.97      1.60 o 
  -3   5   5        1.05        0.71      0.25 o 
  -2   5   5       42.01       43.28      1.00 o 
  -1   5   5      664.10      701.97     13.20 o 
   0   5   5      156.57      156.70      2.95 o 
   1   5   5        3.47        3.55      0.35 o 
   2   5   5       53.77       62.58      1.31 o 
   4   5   5       22.52       25.11      0.63 o 
   5   5   5        7.30        7.63      0.38 o 
  -2   6   5        4.54        4.79      0.38 o 
  -1   6   5      125.51      145.76      2.89 o 
   0   6   5       57.43       62.52      1.31 o 
   1   6   5       15.16       14.96      1.51 o 
   2   6   5        5.57        5.59      0.25 o 
   3   6   5       37.74       37.42      1.24 o 
   4   6   5        1.78        1.51      0.25 o 
   5   6   5        0.65        0.71      0.25 o 
  -1   7   5       68.99       70.96      2.31 o 
   0   7   5       15.09       15.87      0.50 o 
   1   7   5       20.88       20.12      0.55 o 
   2   7   5        0.01        0.09      0.13 o 
   3   7   5       25.46       24.31      0.63 o 
   4   7   5      104.47      106.13      3.82 o 
   5   7   5       10.65       10.06      0.62 o 
   0   8   5       36.84       34.05      1.24 o 
   1   8   5       15.53       12.86      0.50 o 
   2   8   5        6.48        6.23      0.38 o 
   3   8   5        2.20        1.90      0.27 o 
   4   8   5       96.89       96.45      2.01 o 
   2   9   5       62.57       57.37      1.31 o 
  -3  -8   6        1.25        1.62      0.25 o 
  -2  -8   6        0.13       -0.21      0.14 o 
  -1  -8   6       15.93       19.86      0.51 o 
   0  -8   6        0.56        0.44      0.25 o 
  -4  -7   6       11.87       11.35      0.71 o 
  -3  -7   6        6.23        6.74      0.38 o 
  -2  -7   6        0.61        0.98      0.19 o 
  -1  -7   6        0.06        0.06      0.10 o 
   0  -7   6        0.65        0.74      0.12 o 
   1  -7   6       20.19       16.85      0.50 o 
   2  -7   6        0.14        0.59      0.35 o 
  -4  -6   6       40.07       35.47      1.24 o 
  -3  -6   6        2.42        2.07      0.27 o 
  -2  -6   6       21.77       22.59      0.51 o 
  -1  -6   6      187.64      193.06      3.04 o 
   0  -6   6      287.21      278.81      4.31 o 
   1  -6   6       44.16       38.66      0.93 o 
   2  -6   6        1.41        1.27      0.25 o 
  -5  -5   6        3.70        4.25      0.53 o 
  -4  -5   6        0.00       -0.18      0.18 o 
  -3  -5   6       37.75       31.39      1.06 o 
  -2  -5   6        1.21        1.44      0.18 o 
  -1  -5   6       72.36       71.69      1.51 o 
   0  -5   6       88.80       79.48      1.33 o 
   1  -5   6        4.38        4.79      0.20 o 
   2  -5   6       14.52       14.81      0.50 o 
   3  -5   6       27.74       26.87      0.68 o 
  -5  -4   6        1.79        2.13      0.35 o 
  -4  -4   6       34.21       30.15      1.06 o 
  -3  -4   6       10.06       11.35      0.53 o 
  -2  -4   6        5.40        7.03      0.89 o 
  -1  -4   6      189.24      174.30      3.33 o 
   0  -4   6      116.20      121.47      1.91 o 
   1  -4   6        0.05        0.30      0.10 o 
   2  -4   6        2.37        2.66      0.25 o 
   3  -4   6        4.75        6.05      0.38 o 
   4  -4   6       15.49       17.55      0.89 o 
  -5  -3   6       20.02       21.63      1.06 o 
  -4  -3   6       36.61       32.64      0.81 o 
  -3  -3   6       27.10       32.45      1.06 o 
  -2  -3   6       20.22       20.75      0.50 o 
  -1  -3   6       61.83       55.57      1.13 o 
   0  -3   6       92.95       51.49      1.42 o 
   1  -3   6        0.04        0.00      0.10 o 
   3  -3   6        0.68        0.63      0.13 o 
   4  -3   6        0.61        0.24      0.18 o 
  -5  -2   6        0.41        0.18      0.35 o 
  -4  -2   6      348.14      372.23      9.96 o 
  -2  -2   6      648.56      669.33     12.33 o 
  -1  -2   6       94.63       98.57      1.88 o 
   0  -2   6        1.50        1.42      0.18 o 
   1  -2   6      142.25      152.48      2.95 o 
   2  -2   6        5.71        7.72      0.27 o 
   3  -2   6       10.19       11.71      0.38 o 
   4  -2   6       49.08       48.85      1.06 o 
   5  -2   6        8.90        8.86      0.53 o 
  -5  -1   6        0.29        0.35      0.35 o 
  -4  -1   6       28.59       29.44      1.06 o 
  -3  -1   6      426.85      417.11      7.62 o 
  -2  -1   6      379.89      414.02      7.62 o 
  -1  -1   6     1601.75     1758.57     27.65 o 
   0  -1   6      347.33      355.56      5.39 o 
   1  -1   6       26.43       27.47      0.58 o 
   2  -1   6        5.36        3.46      0.25 o 
   3  -1   6        1.31        1.34      0.13 o 
   4  -1   6       29.38       29.97      0.75 o 
   5  -1   6        7.28        7.62      0.53 o 
  -5   0   6       84.51       89.60      2.84 o 
  -4   0   6        8.23       10.46      0.53 o 
  -3   0   6       24.70       25.36      0.89 o 
  -2   0   6       57.51       48.99      1.69 o 
  -1   0   6      845.23      887.01     16.49 o 
   0   0   6      143.01      163.37      2.53 o 
   1   0   6     1230.04     1191.81     53.94 o 
   2   0   6        0.37        0.43      0.13 o 
   3   0   6       34.89       34.21      0.57 o 
   4   0   6        2.29        3.20      0.25 o 
   5   0   6        1.24        0.63      0.13 o 
  -4   1   6        5.72        6.21      0.53 o 
  -3   1   6       85.53       95.30      2.84 o 
  -2   1   6       57.83       52.52      1.60 o 
  -1   1   6      378.74      418.19      7.70 o 
   0   1   6      298.54      298.63      5.55 o 
   1   1   6       58.96       70.51      1.13 o 
   2   1   6      581.09      598.39      9.03 o 
   3   1   6      183.31      183.22      2.80 o 
   4   1   6      338.84      343.77      6.41 o 
   5   1   6       13.40       12.76      0.43 o 
  -4   2   6        0.60        0.89      0.35 o 
  -3   2   6      116.17       95.68      2.84 o 
  -2   2   6      223.99      234.18      6.40 o 
  -1   2   6      760.68      838.84     21.18 o 
   0   2   6      892.59      863.40     16.06 o 
   1   2   6      415.44      395.90      7.33 o 
   2   2   6      170.20       69.53      1.96 o 
   3   2   6      180.56      179.16      3.33 o 
   4   2   6        1.91        1.90      0.27 o 
   5   2   6       12.74       11.97      0.38 o 
  -4   3   6        0.05       -0.12      0.16 o 
  -3   3   6      182.81      141.03      4.09 o 
  -2   3   6      232.96      245.70      6.76 o 
  -1   3   6      213.65      213.44      4.02 o 
   0   3   6       18.09       15.16      0.38 o 
   1   3   6      136.42      137.35      2.57 o 
   2   3   6      957.83      995.77     15.14 o 
   3   3   6       34.50       38.69      0.68 o 
   4   3   6        1.56        0.95      0.10 o 
   5   3   6       12.73       14.01      0.50 o 
   6   3   6        8.29        7.98      0.53 o 
  -3   4   6        3.26        3.18      0.71 o 
  -2   4   6        0.32        0.35      0.13 o 
  -1   4   6        1.34        2.13      0.35 o 
   0   4   6       56.20       62.45      1.77 o 
   1   4   6        3.06        2.49      0.18 o 
   2   4   6      339.45      326.87      6.04 o 
   4   4   6      129.40      129.96      2.51 o 
   5   4   6       12.17       14.01      0.71 o 
  -3   5   6       10.15       12.50      0.50 o 
  -2   5   6       51.71       52.51      1.25 o 
  -1   5   6       18.46       16.31      0.50 o 
   0   5   6       17.51       11.23      0.62 o 
   1   5   6        1.12        1.21      0.27 o 
   2   5   6      197.30      209.02      3.96 o 
   3   5   6       19.48       16.59      0.50 o 
   4   5   6        5.08        6.22      0.53 o 
   5   5   6        5.76        6.50      0.44 o 
  -2   6   6       20.69       22.85      0.80 o 
  -1   6   6        3.99        3.83      0.27 o 
   0   6   6       22.11       24.03      0.63 o 
   1   6   6       70.91       76.17      1.56 o 
   2   6   6        4.91        4.96      0.35 o 
   3   6   6        0.10       -0.09      0.13 o 
   4   6   6        0.70        1.11      0.35 o 
   5   6   6       39.71       38.66      1.00 o 
  -1   7   6       58.09       60.49      1.95 o 
   0   7   6      125.17      122.83      3.55 o 
   1   7   6        0.62        0.47      0.18 o 
   2   7   6       16.22       15.07      0.50 o 
   3   7   6        0.21        0.27      0.13 o 
   4   7   6       12.29       13.66      0.50 o 
   5   7   6        0.21        0.27      0.25 o 
   0   8   6        3.44        4.25      0.53 o 
   1   8   6       21.73       23.07      0.89 o 
   2   8   6        1.71        1.84      0.35 o 
   3   8   6        1.09        1.08      0.25 o 
   4   8   6        7.60        6.99      0.71 o 
   2   9   6       21.83       20.22      0.63 o 
  -2  -8   7        0.00       -0.04      0.12 o 
  -1  -8   7        1.93        1.26      0.20 o 
   0  -8   7        0.21        0.53      0.16 o 
  -3  -7   7       16.00       16.23      0.50 o 
  -2  -7   7      158.46      162.08      2.63 o 
  -1  -7   7        0.38        0.60      0.10 o 
   0  -7   7       18.33       16.14      0.50 o 
   1  -7   7        0.78        0.80      0.25 o 
  -4  -6   7       13.87        9.75      0.53 o 
  -3  -6   7       13.71       12.23      0.43 o 
  -2  -6   7      337.86      338.40      6.41 o 
  -1  -6   7       36.07       36.49      0.72 o 
   0  -6   7        1.20        1.14      0.14 o 
   1  -6   7      275.10      251.45      4.77 o 
   2  -6   7        5.11        4.71      0.38 o 
  -4  -5   7       10.89        8.87      0.53 o 
  -3  -5   7      141.54      133.34      3.73 o 
  -2  -5   7      239.87      250.84      4.77 o 
  -1  -5   7      708.48      694.87     12.88 o 
   0  -5   7        3.07        3.03      0.20 o 
   1  -5   7       27.73       26.68      0.80 o 
   2  -5   7        7.65        5.86      0.38 o 
   3  -5   7       31.65       30.12      0.81 o 
  -5  -4   7        3.06        1.77      0.35 o 
  -4  -4   7        0.59        1.21      0.27 o 
  -3  -4   7        1.87        3.55      0.35 o 
  -2  -4   7       16.04       18.84      0.89 o 
  -1  -4   7       79.54       83.41      1.69 o 
   0  -4   7       55.93       63.34      1.95 o 
   1  -4   7        0.59        0.50      0.24 o 
   2  -4   7       27.45       27.52      0.68 o 
   3  -4   7       64.58       62.64      1.31 o 
   4  -4   7        0.00        0.00      0.18 o 
  -5  -3   7        0.93        0.89      0.35 o 
  -4  -3   7       10.21       13.29      0.43 o 
  -3  -3   7      137.06      130.17      2.75 o 
  -2  -3   7        9.54        9.52      0.30 o 
  -1  -3   7       64.92       79.09      1.56 o 
   0  -3   7      529.90      520.96     14.12 o 
   1  -3   7       44.74       50.91      1.60 o 
   3  -3   7      157.60      161.49      3.29 o 
   4  -3   7      251.70      252.03      4.83 o 
  -5  -2   7       48.42       54.63      1.95 o 
  -4  -2   7       23.63       23.05      0.89 o 
  -3  -2   7       58.09       67.42      1.95 o 
  -2  -2   7      149.27      161.73      3.08 o 
  -1  -2   7     1128.77     1276.38     23.60 o 
   0  -2   7      274.95      257.26      4.78 o 
   1  -2   7        1.68        2.84      0.10 o 
   2  -2   7        3.29        4.83      0.80 o 
   3  -2   7        2.46        3.11      0.25 o 
   4  -2   7      203.37      218.31      4.14 o 
   5  -2   7        7.10        6.91      0.53 o 
  -5  -1   7        0.06        0.35      0.35 o 
  -4  -1   7       57.99       57.65      1.95 o 
  -3  -1   7     1040.21     1046.15     19.27 o 
  -2  -1   7       64.95       70.72      1.44 o 
  -1  -1   7      160.89      166.53      2.56 o 
   0  -1   7        0.31        0.12      0.10 o 
   1  -1   7        1.80        1.34      0.13 o 
   2  -1   7      712.25      727.34     13.49 o 
   3  -1   7        0.04        0.09      0.13 o 
   4  -1   7        0.49        0.56      0.18 o 
   5  -1   7        5.55        7.11      0.38 o 
  -5   0   7        0.00        0.18      0.18 o 
  -4   0   7       30.36       27.84      1.06 o 
  -3   0   7       93.73       99.21      2.84 o 
  -2   0   7       53.33       65.11      1.77 o 
  -1   0   7      561.60      553.62     10.19 o 
   0   0   7      451.37      465.03      8.72 o 
   1   0   7      401.33      425.93      6.43 o 
   2   0   7        2.26        2.75      0.13 o 
   3   0   7       48.48       41.33      0.88 o 
   4   0   7       82.07       84.09      1.69 o 
   5   0   7        3.55        3.91      0.25 o 
  -4   1   7       23.62       24.12      1.06 o 
  -3   1   7       17.54       16.14      0.71 o 
  -2   1   7       18.15       17.73      0.71 o 
  -1   1   7        0.02        0.16      0.18 o 
   0   1   7        0.27        0.91      0.10 o 
   1   1   7      136.51      149.92      2.32 o 
   2   1   7      630.83      644.31      9.79 o 
   3   1   7        0.11        0.12      0.10 o 
   4   1   7        3.67        3.28      0.53 o 
   5   1   7        4.68        4.79      0.25 o 
  -4   2   7        1.32        0.89      0.35 o 
  -3   2   7       12.81       11.17      0.53 o 
  -2   2   7        8.74        8.69      0.53 o 
  -1   2   7       12.15       10.99      0.35 o 
   0   2   7       57.72       54.15      1.95 o 
   1   2   7       31.69       28.56      0.51 o 
   2   2   7       42.15       40.11      0.81 o 
   3   2   7       12.64       14.63      0.38 o 
   4   2   7       23.30       24.21      0.63 o 
   5   2   7        1.02        1.38      0.27 o 
  -4   3   7       12.53       10.46      0.71 o 
  -3   3   7       68.97       62.62      1.95 o 
  -2   3   7        0.11        0.53      0.35 o 
  -1   3   7       80.12       53.78      1.60 o 
   0   3   7      458.80      462.95      8.52 o 
   1   3   7      247.45      246.80      4.59 o 
   2   3   7        1.22        1.27      0.18 o 
   3   3   7        1.93        1.79      0.18 o 
   4   3   7        1.36        1.08      0.10 o 
   5   3   7        6.77        6.03      0.35 o 
  -3   4   7       26.85       26.26      0.75 o 
  -2   4   7        5.40        5.67      0.53 o 
  -1   4   7        0.26        0.18      0.18 o 
   1   4   7        2.54        1.87      0.13 o 
   2   4   7        0.02        0.00      0.18 o 
   4   4   7       13.17       14.07      0.43 o 
   5   4   7        0.02        0.18      0.18 o 
  -3   5   7       66.05       54.88      1.31 o 
  -2   5   7        7.05        6.91      0.38 o 
  -1   5   7       98.85      103.03      2.13 o 
   0   5   7        5.35        5.30      0.62 o 
   1   5   7       34.88       35.95      0.81 o 
   2   5   7      164.61      170.24      3.20 o 
   3   5   7        9.64        8.78      0.38 o 
   4   5   7       33.05       32.72      0.75 o 
   5   5   7        0.51        0.75      0.18 o 
  -2   6   7        6.75        8.27      0.44 o 
  -1   6   7        7.66        6.74      0.53 o 
   0   6   7      298.81      318.38      5.91 o 
   1   6   7        1.41        1.39      0.16 o 
   2   6   7      109.11      107.93      2.13 o 
   3   6   7        1.13        1.51      0.25 o 
   4   6   7        2.54        1.97      0.25 o 
   5   6   7        2.82        2.57      0.25 o 
  -1   7   7        1.04        1.42      0.35 o 
   0   7   7      185.47      191.10      5.33 o 
   1   7   7        4.13        4.09      0.25 o 
   2   7   7       69.65       71.86      1.51 o 
   3   7   7        3.30        2.95      0.27 o 
   4   7   7        7.73        7.62      0.53 o 
   0   8   7       66.00       73.08      2.31 o 
   1   8   7       24.86       24.79      0.68 o 
   2   8   7       32.20       32.65      0.88 o 
   3   8   7        0.71        0.53      0.25 o 
   4   8   7        6.03        6.05      0.38 o 
  -2  -8   8        3.47        3.80      0.53 o 
  -1  -8   8       51.61       58.61      1.09 o 
  -3  -7   8       11.11       14.10      0.50 o 
  -2  -7   8       10.47       10.59      0.43 o 
  -1  -7   8       11.82       12.37      0.36 o 
   0  -7   8       41.25       41.68      1.00 o 
   1  -7   8       15.36       14.02      0.50 o 
  -4  -6   8        2.24        1.77      0.35 o 
  -3  -6   8        5.04        5.68      0.25 o 
  -2  -6   8        8.84        8.64      0.62 o 
  -1  -6   8      244.33      247.46      4.71 o 
   0  -6   8        4.37        4.42      0.29 o 
   1  -6   8       56.43       53.48      1.25 o 
   2  -6   8        8.51        7.89      0.38 o 
  -4  -5   8       10.65       10.28      0.53 o 
  -3  -5   8       11.18        8.16      0.53 o 
  -2  -5   8       70.47       67.46      1.44 o 
  -1  -5   8      305.17      309.97      5.78 o 
   0  -5   8        2.94        3.65      0.27 o 
   1  -5   8       46.12       44.17      1.00 o 
   2  -5   8       11.53       10.28      0.38 o 
   3  -5   8       10.69       10.27      0.44 o 
  -4  -4   8       22.87       26.08      0.68 o 
  -3  -4   8      143.82      136.54      3.73 o 
  -2  -4   8      208.55      220.62      4.21 o 
  -1  -4   8      304.19      307.10      6.85 o 
   1  -4   8       10.25       13.35      0.43 o 
   2  -4   8       18.84       17.90      1.15 o 
   3  -4   8        0.32        0.35      0.18 o 
   4  -4   8       14.38       12.23      0.71 o 
  -5  -3   8       24.26       29.26      1.24 o 
  -4  -3   8        0.16        0.18      0.18 o 
  -3  -3   8        0.65        1.09      0.18 o 
  -2  -3   8        9.97       11.01      0.31 o 
  -1  -3   8        9.56       10.11      0.38 o 
   0  -3   8        3.14        2.13      0.13 o 
   2  -3   8        0.04        0.27      0.13 o 
   3  -3   8       92.41       94.60      1.94 o 
   4  -3   8       10.89       11.67      0.80 o 
  -5  -2   8       74.43       89.76      2.84 o 
  -4  -2   8        0.44        0.71      0.35 o 
  -3  -2   8       86.99       94.23      1.87 o 
  -2  -2   8       90.56      107.09      2.07 o 
  -1  -2   8      346.68      378.58      6.93 o 
   0  -2   8        9.82       11.00      0.38 o 
   1  -2   8       24.54       21.70      0.41 o 
   2  -2   8       39.33       37.34      0.88 o 
   3  -2   8       89.08       90.11      2.40 o 
   4  -2   8       77.35       77.74      1.69 o 
  -4  -1   8        0.83        1.42      0.35 o 
  -3  -1   8      319.92      333.44      9.07 o 
  -2  -1   8       17.24       14.14      0.43 o 
  -1  -1   8      126.27      136.48      2.12 o 
   0  -1   8      603.04      642.87     12.08 o 
   1  -1   8      102.78       89.60      4.96 o 
   2  -1   8        2.07        2.22      0.13 o 
   3  -1   8        6.37        5.86      0.25 o 
   4  -1   8        3.83        3.72      0.25 o 
   5  -1   8        0.44        0.18      0.13 o 
  -4   0   8       20.31       18.80      0.89 o 
  -3   0   8     1186.00     1194.09     31.97 o 
  -2   0   8      271.25      266.89      6.76 o 
  -1   0   8      497.52      508.95      9.35 o 
   0   0   8      228.72      246.09      3.73 o 
   1   0   8        1.03        1.73      0.12 o 
   2   0   8      234.95      231.01      3.53 o 
   3   0   8       19.15       16.49      0.50 o 
   4   0   8       58.08       61.67      1.31 o 
   5   0   8        2.99        3.20      0.25 o 
  -4   1   8       17.25       17.38      0.89 o 
  -3   1   8      718.84      712.64     18.94 o 
  -2   1   8        2.52       -0.18      1.77 o 
  -1   1   8       74.81       82.53      1.57 o 
   0   1   8       45.29       46.82      0.78 o 
   1   1   8        4.49        4.81      0.35 o 
   2   1   8      454.81      486.41     10.09 o 
   3   1   8       25.84       23.98      0.47 o 
   4   1   8       76.16       73.02      1.51 o 
   5   1   8        7.55        6.60      0.53 o 
  -4   2   8        6.30        7.27      0.53 o 
  -3   2   8       35.55       29.26      1.06 o 
  -2   2   8       42.30       37.78      1.24 o 
  -1   2   8        2.94        3.23      0.16 o 
   0   2   8        0.00        0.18      0.13 o 
   1   2   8       13.80       15.61      0.31 o 
   2   2   8     3725.48     3863.83     59.60 o 
   3   2   8       51.17       54.85      1.24 o 
   4   2   8       16.90       17.29      0.50 o 
   5   2   8        0.70        0.69      0.27 o 
  -3   3   8        5.53        4.79      0.53 o 
  -2   3   8       45.58       36.89      1.24 o 
   0   3   8      685.01      718.15     13.29 o 
   1   3   8        1.67        1.90      0.27 o 
   2   3   8      528.93      529.39      8.01 o 
   3   3   8       29.85       27.85      0.63 o 
   4   3   8        2.80        2.09      0.16 o 
   5   3   8        7.86       10.11      0.53 o 
  -3   4   8        8.60        6.56      0.53 o 
  -2   4   8        6.77        9.22      0.53 o 
  -1   4   8        1.15        1.95      0.35 o 
   0   4   8        8.88        8.57      0.53 o 
   1   4   8      109.79      112.96      2.19 o 
   2   4   8       17.90       18.35      0.50 o 
   3   4   8        1.22        0.63      0.13 o 
   4   4   8        2.11        1.63      0.16 o 
   5   4   8        0.00        0.00      0.18 o 
  -2   5   8       51.08       44.52      1.13 o 
  -1   5   8       20.00       23.14      0.63 o 
   0   5   8      297.74      294.71      5.53 o 
   1   5   8       52.74       49.86      2.31 o 
   2   5   8        4.24        5.05      0.25 o 
   3   5   8       12.48       12.14      0.43 o 
   4   5   8       28.01       26.21      0.68 o 
   5   5   8       38.78       43.02      1.00 o 
  -2   6   8        1.40        1.77      0.35 o 
  -1   6   8       15.20       15.60      0.89 o 
   0   6   8      112.24      114.30      3.37 o 
   1   6   8        0.70        0.35      0.18 o 
   2   6   8        3.46        3.28      0.25 o 
   3   6   8        0.38        0.27      0.27 o 
   4   6   8        1.96        1.90      0.27 o 
   5   6   8       14.42       13.77      1.24 o 
  -1   7   8        0.37        0.18      0.35 o 
   0   7   8       71.51       73.62      2.31 o 
   1   7   8       35.60       35.56      0.88 o 
   2   7   8        3.36        3.99      0.25 o 
   3   7   8       20.10       19.87      0.63 o 
   4   7   8        7.30        8.78      0.38 o 
   0   8   8        7.61        8.86      0.71 o 
   1   8   8       45.99       44.16      1.60 o 
   2   8   8       16.15       18.10      0.63 o 
   3   8   8        2.31        2.55      0.62 o 
  -3  -7   9        0.23       -0.06      0.16 o 
  -2  -7   9       10.01       11.04      0.44 o 
  -1  -7   9        6.51        6.12      0.38 o 
   0  -7   9       18.91       19.09      0.80 o 
   1  -7   9       63.48       58.98      1.38 o 
  -3  -6   9        5.90        5.20      0.30 o 
  -2  -6   9       10.24        9.67      0.38 o 
  -1  -6   9       44.05       44.34      1.00 o 
   0  -6   9       98.12       92.63      1.94 o 
   1  -6   9       17.95       17.11      0.63 o 
   2  -6   9       15.24       13.59      0.62 o 
  -4  -5   9        2.26        1.77      0.25 o 
  -3  -5   9        2.88        3.72      0.35 o 
  -2  -5   9       77.51       74.48      1.56 o 
  -1  -5   9      892.51      915.45     16.82 o 
   0  -5   9      164.01      159.72      3.07 o 
   1  -5   9       10.83       10.46      0.38 o 
   2  -5   9        9.57        9.68      0.44 o 
   3  -5   9        2.06        2.42      0.27 o 
  -4  -4   9       28.71       27.49      1.06 o 
  -3  -4   9      288.20      244.58      5.87 o 
  -2  -4   9       86.11       80.96      1.69 o 
  -1  -4   9      223.07      221.08      4.21 o 
   0  -4   9        7.52        7.45      0.53 o 
   1  -4   9        1.01        1.15      0.18 o 
   2  -4   9       11.20       10.56      0.38 o 
   3  -4   9       13.31       12.59      0.50 o 
  -4  -3   9        0.02        0.00      0.18 o 
  -3  -3   9        0.53        0.27      0.13 o 
  -2  -3   9       40.58       37.55      0.93 o 
  -1  -3   9       61.35       64.34      1.31 o 
   0  -3   9      152.92      144.79      2.76 o 
   1  -3   9       17.63       17.73      0.71 o 
   2  -3   9       11.61       13.61      0.43 o 
   3  -3   9       23.35       24.72      0.68 o 
   4  -3   9      272.43      280.32      5.33 o 
  -4  -2   9        0.13        0.18      0.18 o 
  -3  -2   9      126.89      126.21      3.28 o 
  -2  -2   9       44.19       42.80      0.93 o 
  -1  -2   9       33.77       34.01      0.61 o 
   0  -2   9      213.38      224.94      3.46 o 
   1  -2   9       16.85       20.48      0.50 o 
   2  -2   9      581.14      624.96     11.48 o 
   3  -2   9        5.08        5.67      0.30 o 
   4  -2   9        1.36        1.38      0.27 o 
  -4  -1   9        7.74        6.56      0.53 o 
  -3  -1   9      280.38      287.90      7.82 o 
  -2  -1   9       67.59       73.07      1.44 o 
  -1  -1   9       29.92       32.11      0.61 o 
   0  -1   9      110.76      127.95      2.01 o 
   1  -1   9       15.34       15.68      0.31 o 
   2  -1   9        2.23        2.40      0.25 o 
   3  -1   9       17.40       20.19      1.77 o 
   4  -1   9        3.66        3.06      0.35 o 
   5  -1   9       55.44       57.44      1.31 o 
  -4   0   9        4.40        4.08      0.53 o 
  -3   0   9       62.41       65.11      2.13 o 
  -2   0   9        2.87        3.58      0.16 o 
  -1   0   9       11.02       11.62      0.38 o 
   0   0   9        7.82       11.10      0.49 o 
   1   0   9       52.05       48.35      0.82 o 
   2   0   9       11.84       11.60      0.26 o 
   3   0   9        0.43        0.18      0.18 o 
   4   0   9        5.76        4.78      0.62 o 
   5   0   9        0.06        0.00      0.13 o 
  -4   1   9        0.20        0.35      0.35 o 
  -3   1   9       71.01       74.34      2.31 o 
  -1   1   9      151.64      155.65      3.11 o 
   0   1   9      130.34      131.32      2.02 o 
   1   1   9        0.77        0.95      0.10 o 
   2   1   9      100.09      103.70      1.64 o 
   3   1   9       15.96       15.71      0.62 o 
   4   1   9        1.79        2.19      0.35 o 
   5   1   9        8.81        6.74      0.38 o 
  -4   2   9        1.53        1.42      0.35 o 
  -3   2   9       42.32       37.60      1.42 o 
  -2   2   9        7.83        9.75      0.53 o 
  -1   2   9        7.98        9.52      0.30 o 
   0   2   9       41.79       49.16      1.06 o 
   1   2   9       66.12       58.76      0.96 o 
   2   2   9       68.31       72.65      1.28 o 
   3   2   9        3.62        4.26      0.25 o 
   4   2   9        3.94        3.72      0.25 o 
   5   2   9       10.70        9.32      0.38 o 
  -3   3   9        5.98        5.67      0.53 o 
  -2   3   9        0.02       -0.18      0.18 o 
  -1   3   9        0.00       -0.18      1.77 o 
   0   3   9       63.55       67.48      1.77 o 
   1   3   9       52.06       53.67      1.13 o 
   2   3   9       26.81       24.81      0.47 o 
   4   3   9       25.93       24.29      0.89 o 
   5   3   9        6.04        7.09      0.53 o 
  -3   4   9        3.02        3.37      0.53 o 
  -2   4   9       21.43       25.00      1.06 o 
  -1   4   9        0.04        0.00      0.18 o 
   0   4   9        0.00        0.18      0.18 o 
   1   4   9        6.74        5.97      0.44 o 
   2   4   9       52.70       54.20      1.13 o 
   3   4   9       46.43       45.32      1.00 o 
   4   4   9       11.08       11.08      0.38 o 
   5   4   9        1.44        1.24      0.35 o 
  -2   5   9       42.77       46.85      1.13 o 
  -1   5   9        3.94        4.26      0.53 o 
   0   5   9       13.51       14.89      0.71 o 
   1   5   9       30.86       29.23      0.80 o 
   2   5   9        0.59        0.48      0.27 o 
   3   5   9        0.01       -0.09      0.13 o 
   4   5   9        0.53        0.87      0.27 o 
   5   5   9       19.52       19.50      0.89 o 
  -2   6   9        0.82        1.42      0.35 o 
  -1   6   9       27.39       29.26      1.24 o 
   0   6   9      287.05      294.24      8.00 o 
   1   6   9       64.98       65.11      1.95 o 
   2   6   9        3.15        2.36      0.35 o 
   3   6   9       13.41       13.69      0.71 o 
   4   6   9        2.03        1.87      0.25 o 
   5   6   9        7.24        7.18      0.38 o 
  -1   7   9        0.52        0.18      0.35 o 
   0   7   9       24.32       26.60      1.06 o 
   1   7   9        6.39        8.19      0.53 o 
   2   7   9        2.42        2.30      0.35 o 
   3   7   9        0.00        0.00      0.18 o 
   4   7   9        0.07        0.00      0.27 o 
   1   8   9        1.44        2.13      0.35 o 
   2   8   9        0.27        0.06      0.44 o 
   3   8   9        0.24        0.00      0.18 o 
  -2  -7  10        0.95        1.08      0.25 o 
  -1  -7  10        0.61        0.47      0.18 o 
   0  -7  10       15.87       19.46      0.98 o 
  -3  -6  10        6.09        6.66      0.38 o 
  -2  -6  10        1.80        2.13      0.25 o 
  -1  -6  10        0.05        0.09      0.27 o 
   0  -6  10        4.00        3.64      0.25 o 
   1  -6  10        1.14        0.53      0.25 o 
   2  -6  10       27.17       24.21      0.75 o 
  -4  -5  10        9.88        6.84      0.38 o 
  -3  -5  10       43.87       39.23      0.93 o 
  -2  -5  10        0.14        0.09      0.13 o 
  -1  -5  10       16.09       16.84      0.50 o 
   0  -5  10      165.66      167.50      3.33 o 
   1  -5  10      119.00      117.86      2.38 o 
   2  -5  10       29.15       27.59      0.75 o 
   3  -5  10        0.39        0.62      0.25 o 
  -4  -4  10        0.15        0.18      0.18 o 
  -3  -4  10        7.76        9.84      0.38 o 
  -2  -4  10       57.62       51.69      0.92 o 
  -1  -4  10        7.71        7.95      1.06 o 
   0  -4  10      118.57      118.11      2.32 o 
   1  -4  10       74.73       70.97      1.51 o 
   2  -4  10        0.94        0.89      0.16 o 
   3  -4  10        1.85        2.93      0.25 o 
  -4  -3  10        4.74        5.32      0.53 o 
  -3  -3  10       15.04       12.52      0.43 o 
  -2  -3  10       13.53       14.36      0.36 o 
  -1  -3  10        8.85       10.28      0.38 o 
   0  -3  10      107.47      110.52      2.13 o 
   1  -3  10       15.81       12.67      1.77 o 
   2  -3  10        0.00       -0.09      0.27 o 
   3  -3  10        0.87        0.78      0.53 o 
   4  -3  10        0.49        1.51      0.35 o 
  -4  -2  10       19.62       20.75      0.89 o 
  -3  -2  10       39.41       35.12      1.24 o 
  -2  -2  10       12.05       15.69      0.43 o 
  -1  -2  10        0.86        0.95      0.10 o 
   0  -2  10       73.21       76.66      1.26 o 
   1  -2  10       29.09       29.80      0.68 o 
   2  -2  10        5.66        6.28      0.30 o 
   3  -2  10       11.23       10.55      0.38 o 
   4  -2  10        0.44        0.65      0.18 o 
  -4  -1  10        0.01        0.35      0.18 o 
  -3  -1  10      194.77      213.70      6.04 o 
  -2  -1  10       56.06       57.03      1.19 o 
  -1  -1  10      208.88      206.50      3.21 o 
   0  -1  10       70.55       72.72      1.19 o 
   1  -1  10        8.86       10.90      0.26 o 
   2  -1  10       29.39       21.81      0.71 o 
   3  -1  10        0.04        0.00      0.13 o 
   4  -1  10        5.55        6.31      0.38 o 
   5  -1  10       12.91       12.10      0.71 o 
  -4   0  10        0.01        0.18      0.35 o 
  -3   0  10       22.67       23.94      1.06 o 
  -2   0  10      151.59      147.93      2.82 o 
  -1   0  10      317.85      329.88      6.04 o 
   0   0  10      265.57      277.94      4.24 o 
   1   0  10       51.63       50.48      1.00 o 
   3   0  10        0.22        0.44      0.13 o 
   4   0  10        0.75        1.04      0.27 o 
   5   0  10       11.04       10.58      0.43 o 
  -4   1  10       64.40       69.89      2.31 o 
  -3   1  10       20.48       19.15      0.89 o 
  -2   1  10       24.44       23.76      0.89 o 
  -1   1  10       28.33       27.36      0.68 o 
   0   1  10      280.88      268.05      4.08 o 
   1   1  10       36.47       36.26      0.61 o 
   2   1  10      203.08      188.21     12.58 o 
   3   1  10        2.33        2.30      0.25 o 
   4   1  10        5.84        5.70      0.35 o 
   5   1  10        7.85        8.53      0.38 o 
  -3   2  10        0.13        0.35      0.35 o 
  -2   2  10       38.46       42.03      1.42 o 
  -1   2  10       30.53       27.30      0.59 o 
   0   2  10      200.11      206.20      3.83 o 
   1   2  10       67.23       65.28      1.06 o 
   2   2  10       27.84       27.50      0.51 o 
   3   2  10      105.90      106.82      2.07 o 
   4   2  10       25.24       26.53      0.63 o 
   5   2  10       57.60       52.68      1.60 o 
  -3   3  10        2.20        2.66      0.35 o 
  -2   3  10      199.59      187.77      5.33 o 
  -1   3  10       79.36       76.48      2.31 o 
   0   3  10      160.26      173.52      4.09 o 
   1   3  10      189.26      186.37      3.51 o 
   2   3  10       57.95       50.23      1.06 o 
   3   3  10       53.35       55.62      1.13 o 
   4   3  10       21.10       21.10      0.89 o 
   5   3  10        0.25        0.53      0.18 o 
  -3   4  10        0.00       -0.18      0.35 o 
  -2   4  10       78.79       67.95      2.13 o 
  -1   4  10       69.41       65.82      2.13 o 
   0   4  10       44.89       46.10      0.98 o 
   1   4  10        4.88        3.91      0.25 o 
   2   4  10       16.94       14.69      0.44 o 
   3   4  10      152.26      153.85      2.95 o 
   4   4  10       21.77       20.28      0.62 o 
   5   4  10        1.36        2.48      0.35 o 
  -2   5  10        9.63        9.73      1.51 o 
  -1   5  10        5.38        4.43      0.53 o 
   0   5  10        1.04        1.06      0.35 o 
   1   5  10       14.88       14.83      0.62 o 
   2   5  10        5.39        4.79      0.25 o 
   3   5  10      125.80      117.49      2.32 o 
   4   5  10        6.06        6.48      0.38 o 
   5   5  10       20.46       21.63      0.89 o 
  -1   6  10       11.98       13.65      0.71 o 
   0   6  10        4.84        5.50      0.53 o 
   1   6  10       27.54       27.87      0.68 o 
   2   6  10        0.05       -0.18      0.13 o 
   3   6  10       40.24       41.15      1.00 o 
   4   6  10        0.22        0.12      0.18 o 
   0   7  10        0.16       -0.35      0.35 o 
   1   7  10       29.84       31.54      0.81 o 
   2   7  10       22.01       22.08      0.63 o 
   3   7  10        1.31        1.34      0.25 o 
   4   7  10        0.78        0.35      0.27 o 
   1   8  10       42.92       41.50      1.60 o 
   2   8  10        1.29        1.06      0.25 o 
   3   8  10        4.01        3.34      0.44 o 
  -1  -7  11        4.13        4.35      0.38 o 
  -3  -6  11       37.51       45.06      0.92 o 
  -2  -6  11       14.53       14.72      0.50 o 
  -1  -6  11       50.74       49.49      1.13 o 
   0  -6  11        0.10        0.12      0.18 o 
   1  -6  11       12.69       11.09      0.50 o 
  -3  -5  11       27.69       20.84      0.63 o 
  -2  -5  11        4.28        3.85      0.20 o 
  -1  -5  11      220.04      220.37      4.27 o 
   0  -5  11       38.08       38.61      1.15 o 
   1  -5  11        4.07        3.99      0.25 o 
   2  -5  11      113.62      112.90      2.66 o 
  -4  -4  11       50.64       51.08      1.77 o 
  -3  -4  11        6.45        5.62      0.44 o 
  -2  -4  11       83.86       73.53      1.29 o 
  -1  -4  11      259.50      264.76      4.10 o 
   0  -4  11      338.27      349.93      5.34 o 
   1  -4  11        1.22        1.55      0.27 o 
   2  -4  11       29.96       27.05      0.75 o 
   3  -4  11        3.42        2.75      0.25 o 
  -4  -3  11        8.46        5.14      0.53 o 
  -3  -3  11        0.03       -0.19      0.13 o 
  -2  -3  11        2.16        2.84      0.20 o 
  -1  -3  11        0.38        0.63      0.13 o 
   0  -3  11       28.07       31.58      0.61 o 
   1  -3  11       26.65       28.55      0.75 o 
   2  -3  11        0.51        0.75      0.18 o 
   3  -3  11        9.97        9.23      0.38 o 
   4  -3  11       12.42       12.95      0.50 o 
  -4  -2  11        1.47        1.60      0.35 o 
  -3  -2  11       30.63       35.82      1.24 o 
  -2  -2  11       74.60       71.89      1.44 o 
  -1  -2  11        0.13        0.18      0.10 o 
   0  -2  11       96.54      104.74      1.67 o 
   1  -2  11      125.97      126.38      7.37 o 
   2  -2  11       13.61       14.82      0.50 o 
   3  -2  11       23.94       23.05      0.63 o 
   4  -2  11       55.02       57.81      1.31 o 
  -4  -1  11       60.48       68.29      2.31 o 
  -3  -1  11       10.98        9.22      0.53 o 
  -2  -1  11      157.70      163.10      3.13 o 
  -1  -1  11       38.15       42.94      0.78 o 
   0  -1  11      468.06      506.21      7.65 o 
   1  -1  11       48.96       40.99      0.88 o 
   2  -1  11        0.42        0.27      0.13 o 
   3  -1  11        9.49       10.11      0.38 o 
   4  -1  11        3.53        4.52      0.25 o 
  -4   0  11        0.95        0.18      0.35 o 
  -3   0  11       49.69       48.95      1.60 o 
  -2   0  11      697.31      697.97     18.40 o 
  -1   0  11       16.35       16.01      0.43 o 
   0   0  11        0.36        0.80      0.10 o 
   1   0  11       28.68       27.85      0.51 o 
   3   0  11      130.95      132.12      2.57 o 
   4   0  11        0.69        0.92      0.18 o 
   5   0  11        3.32        3.20      0.25 o 
  -3   1  11       46.89       44.34      1.60 o 
  -2   1  11       15.99       15.78      0.71 o 
  -1   1  11        0.24        0.18      0.13 o 
   0   1  11      121.54      116.49      1.81 o 
   1   1  11       85.61       84.88      1.36 o 
   2   1  11       71.03       71.95      1.51 o 
   3   1  11       20.30       21.25      0.62 o 
   4   1  11        3.95        4.21      0.44 o 
   5   1  11       32.15       30.86      0.75 o 
  -3   2  11        3.45        3.19      0.35 o 
  -2   2  11       32.65       30.86      1.24 o 
  -1   2  11       21.53       22.17      0.89 o 
   0   2  11        0.83        0.98      0.44 o 
   1   2  11        0.27        0.50      0.13 o 
   2   2  11       29.54       36.09      0.64 o 
   3   2  11      182.01      176.14      3.39 o 
   4   2  11        0.61        0.35      0.18 o 
   5   2  11        0.07        0.35      0.35 o 
  -3   3  11        8.06        7.27      0.53 o 
  -2   3  11       15.58       15.25      0.71 o 
  -1   3  11        7.53        6.03      0.53 o 
   0   3  11        3.23        2.61      0.27 o 
   1   3  11        0.00        0.18      0.13 o 
   2   3  11       26.41       27.69      0.89 o 
   3   3  11        5.73        6.58      0.62 o 
   4   3  11        0.04        0.00      0.18 o 
   5   3  11        2.14        1.95      0.35 o 
  -2   4  11       55.58       47.89      1.60 o 
  -1   4  11        2.84        1.60      0.35 o 
   0   4  11        9.59       11.83      0.43 o 
   1   4  11       76.96       78.08      1.56 o 
   2   4  11       15.44       19.89      2.39 o 
   3   4  11        0.86        0.92      0.35 o 
   4   4  11        0.03        0.00      0.18 o 
   5   4  11        0.22        0.18      0.18 o 
  -2   5  11        2.67        2.30      0.35 o 
  -1   5  11        0.55        0.18      0.35 o 
   0   5  11        7.32        8.69      0.53 o 
   1   5  11        8.81        9.40      0.38 o 
   2   5  11        0.39        0.63      0.13 o 
   3   5  11        0.19        0.47      0.16 o 
   4   5  11        0.48        0.71      0.16 o 
   5   5  11        9.64        7.80      0.53 o 
  -1   6  11        3.92        4.26      0.53 o 
   0   6  11       39.32       42.03      1.42 o 
   1   6  11        0.14        0.18      0.16 o 
   2   6  11        5.63        6.68      0.44 o 
   3   6  11       44.68       45.69      1.33 o 
   4   6  11        7.92        5.70      0.38 o 
   0   7  11        7.85        7.27      0.53 o 
   1   7  11      113.82      114.64      3.37 o 
   2   7  11        4.70        3.81      0.25 o 
   3   7  11        6.35        6.23      0.38 o 
   4   7  11        0.08        0.24      0.44 o 
  -2  -6  12       13.18       16.29      0.44 o 
  -1  -6  12       11.24       11.88      0.50 o 
   0  -6  12        0.16        0.06      0.16 o 
   1  -6  12        5.67        6.21      0.38 o 
  -3  -5  12        0.45        0.41      0.35 o 
  -2  -5  12        5.12        5.31      0.31 o 
  -1  -5  12       13.76       12.73      0.41 o 
   0  -5  12      228.93      234.98      4.52 o 
   1  -5  12        1.05        1.27      0.25 o 
   2  -5  12        8.33        8.37      0.53 o 
  -3  -4  12        4.47        3.41      0.35 o 
  -2  -4  12       19.79       16.44      0.41 o 
  -1  -4  12       18.12       18.15      0.41 o 
   0  -4  12       64.49       67.36      1.51 o 
   1  -4  12       14.32       14.45      0.50 o 
   2  -4  12       24.04       24.43      0.68 o 
   3  -4  12       10.02        9.31      0.38 o 
  -3  -3  12       24.70       26.42      1.06 o 
  -2  -3  12      101.14       97.69      1.60 o 
  -1  -3  12      107.57      108.80      1.81 o 
   0  -3  12      131.24      133.85      2.15 o 
   1  -3  12       79.31       82.78      1.76 o 
   2  -3  12        0.02        0.18      0.13 o 
   3  -3  12       10.62       10.90      0.50 o 
  -4  -2  12        7.33        9.40      0.71 o 
  -3  -2  12        1.84        2.30      0.35 o 
  -2  -2  12       18.48       21.72      0.63 o 
  -1  -2  12        4.29        4.93      0.22 o 
   0  -2  12        7.49        7.94      0.26 o 
   1  -2  12        1.18        0.98      0.13 o 
   2  -2  12        0.00        0.00      0.13 o 
   3  -2  12        1.89        1.77      0.25 o 
   4  -2  12        9.66        9.82      0.43 o 
  -3  -1  12        0.02       -0.18      0.18 o 
  -2  -1  12       51.35       54.77      1.19 o 
  -1  -1  12       24.28       25.79      0.51 o 
   0  -1  12       82.64       88.64      1.47 o 
   1  -1  12        3.31        3.78      0.20 o 
   2  -1  12       14.97       14.31      0.43 o 
   3  -1  12        4.87        5.17      0.38 o 
   4  -1  12       23.21       27.49      0.75 o 
  -3   0  12        5.22        5.50      0.53 o 
  -2   0  12      304.84      309.10      8.36 o 
  -1   0  12        3.40        4.18      0.27 o 
   0   0  12       19.74       20.45      0.41 o 
   1   0  12       55.30       52.40      0.92 o 
   2   0  12        4.70        4.18      0.27 o 
   3   0  12        1.02        1.16      0.25 o 
   4   0  12        2.89        2.57      0.25 o 
  -3   1  12       19.95       18.62      0.89 o 
  -2   1  12      367.24      373.87     10.14 o 
  -1   1  12      103.95      103.14      2.00 o 
   0   1  12       79.48       75.99      1.26 o 
   1   1  12       65.34       68.49      1.13 o 
   2   1  12        1.40        1.08      0.10 o 
   3   1  12       17.97       17.82      0.50 o 
   4   1  12        0.87        0.81      0.18 o 
   5   1  12       11.66       13.30      0.71 o 
  -3   2  12        8.98        9.40      0.71 o 
  -2   2  12      420.48      414.60     11.21 o 
  -1   2  12       14.99       16.31      0.71 o 
   0   2  12       68.55       69.70      1.44 o 
   1   2  12       17.02       18.11      0.41 o 
   2   2  12        3.16        2.69      0.14 o 
   3   2  12      193.11      190.27      3.64 o 
   4   2  12        0.08       -0.18      0.18 o 
   5   2  12        7.74        7.62      0.53 o 
  -2   3  12        0.48       -0.18      0.18 o 
  -1   3  12       34.71       37.07      1.42 o 
   0   3  12        6.23        5.61      0.30 o 
   1   3  12        0.94        1.24      0.16 o 
   2   3  12       10.94       11.17      0.38 o 
   3   3  12      425.35      424.19     18.16 o 
   4   3  12       14.60       15.96      0.71 o 
   5   3  12        2.90        3.01      0.35 o 
  -2   4  12        1.35        1.06      0.35 o 
  -1   4  12       26.31       26.07      1.06 o 
   0   4  12       16.76       19.15      0.89 o 
   1   4  12      156.61      156.81      3.01 o 
   2   4  12        0.50        0.35      0.13 o 
   3   4  12       90.30       86.14      2.66 o 
   4   4  12        2.61        1.77      0.35 o 
   5   4  12        2.18        2.13      0.35 o 
  -1   5  12        0.69        0.53      0.35 o 
   0   5  12        0.06        0.00      0.18 o 
   1   5  12        0.14        0.18      0.18 o 
   2   5  12       19.66       18.51      0.55 o 
   3   5  12        0.53        0.71      0.16 o 
   4   5  12        0.34       -0.18      0.18 o 
  -1   6  12       28.87       25.18      1.06 o 
   0   6  12        2.72        1.95      0.35 o 
   1   6  12      106.57      107.22      2.19 o 
   2   6  12       10.86       11.05      0.43 o 
   3   6  12        6.39        5.60      0.38 o 
   4   6  12        3.58        3.55      0.25 o 
   1   7  12       19.12       20.04      0.89 o 
   2   7  12        0.04        0.12      0.16 o 
   3   7  12        3.71        3.59      0.53 o 
  -1  -6  13        1.20        1.34      0.25 o 
   0  -6  13        2.62        3.30      0.27 o 
  -2  -5  13        5.10        4.52      0.26 o 
  -1  -5  13        4.59        4.22      0.20 o 
   0  -5  13       49.78       51.10      1.25 o 
   1  -5  13       35.79       32.28      0.88 o 
  -3  -4  13        0.31        0.53      0.25 o 
  -2  -4  13        0.16        0.39      0.18 o 
  -1  -4  13       29.53       30.55      0.76 o 
   0  -4  13      321.23      327.72      6.16 o 
   1  -4  13       68.48       71.24      1.56 o 
   2  -4  13        1.64        1.64      0.44 o 
  -3  -3  13       17.93       14.72      0.71 o 
  -2  -3  13      167.20      152.57      2.46 o 
  -1  -3  13       56.57       55.85      1.02 o 
   0  -3  13      173.50      174.98      2.80 o 
   1  -3  13        0.58        0.71      0.25 o 
   2  -3  13        0.18       -0.09      0.13 o 
   3  -3  13        7.28        6.92      0.38 o 
  -3  -2  13        0.68        0.35      0.35 o 
  -2  -2  13        5.44        4.32      0.80 o 
  -1  -2  13        4.03        4.47      0.26 o 
   0  -2  13        1.30        1.44      0.12 o 
   1  -2  13       36.20       36.30      0.98 o 
   2  -2  13        0.17        0.09      0.27 o 
   3  -2  13        0.12        0.18      0.13 o 
  -3  -1  13        0.02        0.00      0.18 o 
  -2  -1  13       95.29       88.73      2.66 o 
  -1  -1  13       25.07       27.82      0.57 o 
   0  -1  13       12.54       11.65      0.31 o 
   1  -1  13       94.14       97.44      2.13 o 
   2  -1  13       10.18       10.29      0.38 o 
   3  -1  13      106.28      105.33      2.13 o 
   4  -1  13        1.18        1.00      0.27 o 
  -3   0  13        1.73        1.42      0.35 o 
  -2   0  13      106.72       98.85      3.02 o 
  -1   0  13       66.60       71.15      2.84 o 
   0   0  13       13.09       13.55      0.31 o 
   1   0  13       34.41       33.88      0.61 o 
   2   0  13        3.36        3.48      0.27 o 
   3   0  13        0.03        0.18      0.13 o 
   4   0  13        2.22        1.62      0.25 o 
  -3   1  13       12.50       14.36      0.71 o 
  -2   1  13       75.92       70.79      2.31 o 
  -1   1  13       15.92       16.80      0.43 o 
   0   1  13       17.54       18.33      0.41 o 
   1   1  13       14.52       16.32      0.41 o 
   2   1  13        1.93        2.07      0.18 o 
   3   1  13        3.81        4.62      0.25 o 
   4   1  13        3.00        2.14      0.25 o 
  -3   2  13        0.61        1.24      0.35 o 
  -2   2  13        9.38       10.46      0.71 o 
  -1   2  13      175.84      174.59      4.97 o 
   0   2  13       18.89       18.71      0.50 o 
   1   2  13       15.09       16.73      0.41 o 
   2   2  13        0.11        0.00      0.10 o 
   3   2  13       20.00       22.70      0.89 o 
   4   2  13        7.36        4.61      0.35 o 
  -2   3  13       18.73       18.62      0.89 o 
  -1   3  13        0.97        0.71      0.35 o 
   0   3  13        0.13        0.18      0.13 o 
   1   3  13        1.29        1.74      0.16 o 
   2   3  13        4.34        3.73      0.25 o 
   3   3  13       30.67       31.03      1.06 o 
   4   3  13        1.22        1.42      0.35 o 
  -2   4  13        1.45        1.06      0.35 o 
  -1   4  13        2.97        2.48      0.35 o 
   0   4  13        0.29        0.18      0.35 o 
   1   4  13       14.76       15.79      0.50 o 
   2   4  13        4.27        4.81      0.35 o 
   3   4  13        0.32        0.63      0.13 o 
   4   4  13       43.62       37.95      1.42 o 
  -1   5  13        0.64        0.89      0.35 o 
   0   5  13        0.40        0.00      0.35 o 
   1   5  13        0.30        0.61      0.18 o 
   2   5  13        0.18        0.52      0.35 o 
   3   5  13        9.51        9.94      0.38 o 
   4   5  13        4.60        3.01      0.35 o 
   0   6  13        0.23       -0.18      0.35 o 
   1   6  13       20.12       19.50      0.89 o 
   2   6  13        7.90        7.18      0.38 o 
   3   6  13        0.02        0.09      0.13 o 
   2   7  13       15.28       14.61      0.55 o 
  -2  -5  14        1.13        1.26      0.20 o 
  -1  -5  14        0.26        0.41      0.35 o 
   0  -5  14        0.01       -0.09      0.25 o 
   1  -5  14       11.89       11.27      0.50 o 
  -2  -4  14       13.66        8.65      0.31 o 
  -1  -4  14        3.61        3.96      0.20 o 
   0  -4  14        2.71        2.57      0.25 o 
   1  -4  14      102.63      103.21      2.13 o 
   2  -4  14       20.99       22.24      0.68 o 
  -3  -3  14        0.16        0.35      0.35 o 
  -2  -3  14       12.47       13.43      0.41 o 
  -1  -3  14       39.90       41.48      0.88 o 
   0  -3  14        3.51        4.26      0.25 o 
   1  -3  14       77.21       76.56      1.63 o 
   2  -3  14       18.54       19.69      0.63 o 
   3  -3  14        0.78        0.35      0.25 o 
  -3  -2  14        1.65        1.95      0.35 o 
  -2  -2  14        1.44        1.21      0.16 o 
  -1  -2  14        5.10        5.23      0.26 o 
   0  -2  14        9.70       11.08      0.31 o 
   1  -2  14       20.01       22.18      0.63 o 
   2  -2  14        0.12        0.35      0.18 o 
   3  -2  14        0.20        0.09      0.13 o 
  -3  -1  14       12.26       13.30      0.71 o 
  -2  -1  14       31.57       28.91      1.06 o 
  -1  -1  14        1.27        1.64      0.14 o 
   0  -1  14        5.81        6.87      0.26 o 
   1  -1  14       45.44       47.48      1.33 o 
   2  -1  14        2.41        2.25      0.27 o 
   3  -1  14        3.80        3.28      0.25 o 
   4  -1  14        6.04        5.15      0.38 o 
  -3   0  14        0.10        0.00      0.35 o 
  -2   0  14       78.71       77.53      2.48 o 
  -1   0  14       12.72       12.70      0.62 o 
   0   0  14       18.84       18.38      0.41 o 
   1   0  14       24.21       25.67      0.51 o 
   2   0  14        1.88        2.84      0.25 o 
   3   0  14        6.30        6.38      0.38 o 
   4   0  14        0.58        0.06      0.35 o 
  -2   1  14        1.58        1.60      0.35 o 
  -1   1  14       22.13       22.34      0.89 o 
   0   1  14       94.88       91.94      1.50 o 
   1   1  14       27.35       26.31      0.51 o 
   2   1  14        0.35        0.18      0.18 o 
   3   1  14       12.11       12.48      0.43 o 
   4   1  14        0.06       -0.18      0.18 o 
  -2   2  14       14.83       15.07      0.89 o 
  -1   2  14        4.40        3.90      0.53 o 
   0   2  14       10.90       10.20      0.38 o 
   1   2  14       24.34       23.00      0.51 o 
   2   2  14        1.92        1.42      0.16 o 
   3   2  14       35.41       35.11      1.24 o 
   4   2  14        0.11        0.35      0.18 o 
  -2   3  14        0.09        0.00      0.35 o 
  -1   3  14        9.77        9.75      0.71 o 
   0   3  14       15.51       13.53      0.43 o 
   1   3  14       76.18       73.19      1.51 o 
   2   3  14       11.86       10.37      0.38 o 
   3   3  14       10.56        8.33      0.53 o 
   4   3  14       23.35       19.86      0.89 o 
  -1   4  14      121.91      117.67      3.55 o 
   0   4  14       33.88       31.39      1.24 o 
   1   4  14       21.97       22.52      0.63 o 
   2   4  14       26.89       26.57      0.80 o 
   3   4  14        3.92        4.26      0.35 o 
   4   4  14       15.97       14.72      0.71 o 
   0   5  14        5.28        4.79      0.53 o 
   1   5  14        5.89        5.80      0.30 o 
   2   5  14        0.10        0.09      0.13 o 
   3   5  14        0.53        0.59      0.16 o 
   4   5  14       22.65       19.15      0.89 o 
   1   6  14        0.00        0.18      0.35 o 
   2   6  14        2.40        2.22      0.25 o 
   3   6  14        1.04        1.31      0.35 o 
  -2  -4  15       34.46       32.71      1.02 o 
  -1  -4  15        2.85        2.32      0.25 o 
   0  -4  15       51.60       50.81      1.19 o 
   1  -4  15       19.35       20.48      0.63 o 
  -2  -3  15        3.15        2.80      0.20 o 
  -1  -3  15       27.68       24.73      0.57 o 
   0  -3  15      124.19      126.28      2.57 o 
   1  -3  15      107.73      112.11      2.32 o 
   2  -3  15        1.22        1.51      0.35 o 
  -2  -2  15        0.20        0.35      0.35 o 
  -1  -2  15        0.00        0.06      0.10 o 
   0  -2  15        2.56        3.28      0.25 o 
   1  -2  15        3.98        4.15      0.53 o 
   2  -2  15        6.41        5.97      0.44 o 
   3  -2  15        2.06        1.87      0.25 o 
  -2  -1  15       18.01       18.62      0.89 o 
  -1  -1  15       16.79       18.13      0.51 o 
   0  -1  15        1.46        1.84      0.20 o 
   1  -1  15       57.50       60.88      1.42 o 
   2  -1  15       20.33       21.30      0.71 o 
   3  -1  15        7.27        6.13      0.38 o 
  -2   0  15        0.54        0.35      0.35 o 
  -1   0  15      126.37      126.07      2.57 o 
   0   0  15       12.16       12.87      0.35 o 
   1   0  15      107.01      110.04      2.19 o 
   2   0  15        0.26        0.18      0.13 o 
   3   0  15        0.90        0.53      0.27 o 
   4   0  15        4.44        4.67      0.53 o 
  -2   1  15       22.30       23.23      1.06 o 
  -1   1  15      248.83      250.56      6.93 o 
   0   1  15        0.11        0.44      0.13 o 
   1   1  15       17.83       18.74      0.41 o 
   2   1  15        9.74       10.02      0.38 o 
   3   1  15        2.27        1.60      0.35 o 
   4   1  15       15.96       16.14      0.89 o 
  -2   2  15       21.22       21.28      1.06 o 
  -1   2  15        0.00        0.35      0.35 o 
   0   2  15        5.83        6.44      0.35 o 
   1   2  15        7.11        8.16      0.38 o 
   2   2  15       11.61        9.93      0.53 o 
   3   2  15        7.29        7.27      0.53 o 
   4   2  15       13.19       12.23      0.71 o 
  -1   3  15       22.03       21.81      1.06 o 
   0   3  15        4.07        3.19      0.35 o 
   1   3  15        0.52        0.47      0.18 o 
   2   3  15        1.53        0.98      0.18 o 
   3   3  15        5.82        7.45      0.53 o 
   4   3  15       43.46       37.78      1.42 o 
  -1   4  15        3.98        4.26      0.53 o 
   0   4  15        1.01        0.53      0.35 o 
   1   4  15        2.77        2.22      0.25 o 
   2   4  15        1.80        1.60      0.25 o 
   3   4  15        8.26        7.80      0.53 o 
   4   4  15        0.46        1.06      0.35 o 
   0   5  15        1.16        0.53      0.35 o 
   1   5  15        0.53        0.35      0.35 o 
   2   5  15        7.77        7.72      0.38 o 
   3   5  15        0.05        0.09      0.13 o 
   0  -4  16       11.35       11.27      0.50 o 
  -1  -3  16       13.78       13.53      0.57 o 
   0  -3  16        1.46        1.42      0.25 o 
   1  -3  16        2.70        3.06      0.35 o 
   2  -3  16       15.70       16.67      0.63 o 
  -2  -2  16        6.10        5.14      0.53 o 
  -1  -2  16       24.31       26.25      0.88 o 
   0  -2  16       21.65       21.38      0.63 o 
   1  -2  16       29.75       32.28      0.88 o 
   2  -2  16       28.17       29.44      0.75 o 
  -2  -1  16        3.84        4.61      0.53 o 
  -1  -1  16       18.85       21.66      0.51 o 
   0  -1  16       12.46       13.77      0.52 o 
   1  -1  16        5.28        4.79      0.25 o 
   2  -1  16        0.97        1.24      0.25 o 
   3  -1  16        1.32        1.69      0.25 o 
  -2   0  16        0.02        0.18      0.35 o 
  -1   0  16        6.50        7.09      0.53 o 
   0   0  16        0.74        0.89      0.13 o 
   1   0  16       13.21       13.12      0.50 o 
   2   0  16        0.91        1.38      0.27 o 
   3   0  16        2.47        2.14      0.44 o 
  -2   1  16        5.44        4.96      0.53 o 
  -1   1  16      160.45      162.81      4.62 o 
   0   1  16        0.02        0.09      0.27 o 
   1   1  16        3.92        3.62      0.20 o 
   2   1  16        0.01        0.09      0.27 o 
   3   1  16        0.00       -0.27      0.18 o 
  -1   2  16       63.89       69.89      2.31 o 
   0   2  16       12.01       11.17      0.71 o 
   1   2  16        6.90        6.76      0.38 o 
   2   2  16       13.13       12.06      0.71 o 
   3   2  16        0.68        0.35      0.35 o 
  -1   3  16      112.68      111.44      3.37 o 
   0   3  16       12.50       12.94      0.71 o 
   1   3  16       29.55       28.22      0.89 o 
   2   3  16        8.61        7.27      0.53 o 
   3   3  16        3.80        3.19      0.35 o 
   0   4  16       14.06       16.13      0.89 o 
   1   4  16        0.62        0.80      0.18 o 
   2   4  16        1.81        1.97      0.25 o 
   3   4  16        2.02        2.66      0.35 o 
   1   5  16        4.03        4.08      0.53 o 
   2   5  16       35.15       33.52      0.88 o 
   0  -3  17        6.46        7.01      0.38 o 
  -1  -2  17       60.94       62.20      1.13 o 
   0  -2  17        9.86       11.24      0.98 o 
   1  -2  17       54.80       58.44      1.38 o 
   2  -2  17        0.02        0.00      0.16 o 
  -1  -1  17        5.57        5.42      0.38 o 
   0  -1  17        0.04        0.09      0.13 o 
   1  -1  17        2.58        2.66      0.25 o 
   2  -1  17        7.65        7.06      0.62 o 
  -1   0  17       47.06       44.87      1.60 o 
   0   0  17        6.41        6.92      0.31 o 
   1   0  17        1.45        1.73      0.27 o 
   2   0  17       28.25       26.87      0.75 o 
   3   0  17        1.59        1.38      0.27 o 
  -1   1  17       19.99       20.92      0.89 o 
   0   1  17       36.84       39.25      0.93 o 
   1   1  17        2.49        1.87      0.25 o 
   2   1  17       12.81       11.70      0.71 o 
   3   1  17        2.02        2.30      0.35 o 
  -1   2  17       31.23       30.32      1.24 o 
   0   2  17       11.29       11.52      0.71 o 
   1   2  17        4.56        5.43      0.30 o 
   2   2  17        8.12        8.51      0.53 o 
   3   2  17        0.35        0.35      0.18 o 
   0   3  17       48.94       47.00      1.60 o 
   1   3  17        0.00        0.06      0.18 o 
   2   3  17        0.57        0.71      0.35 o 
   3   3  17        0.43        0.53      0.35 o 
   1   4  17        0.01       -0.18      0.35 o 
   2   4  17        0.00        0.00      0.27 o 
   0  -1  18        1.10        1.73      0.27 o 
   1  -1  18        5.04        5.67      0.38 o 
   0   0  18        0.69        0.53      0.13 o 
   1   0  18        4.22        4.92      0.44 o 
   2   0  18       17.92       17.84      0.63 o 
   0   1  18        0.42        0.89      0.35 o 
   1   1  18        0.03        0.00      0.18 o 
   2   1  18        8.77        8.51      0.53 o 
   1   2  18       12.20       13.12      0.71 o 
   2   2  18        2.60        2.48      0.35 o 
                                                 
